# Supplementary material for: Development of a Tool to Detect Open-Mouthed Respiration in Caged Broilers
Source: Animals (Basel). 2025 Sep 18;15(18):2732. doi: 10.3390/ani15182732 (PMC12466475; doi:10.3390/ani15182732)
Supplement: Supplementary file 1 [file animals-15-02732-s001.zip]

Archive with 26 entries (23 files):
- animals-3747024-supplementary/
- animals-3747024-supplementary/Supplementary/
- animals-3747024-supplementary/Supplementary/Orginal figures/
- animals-3747024-supplementary/Supplementary/Orginal figures/Figure 10.png
- animals-3747024-supplementary/Supplementary/Orginal figures/Figure 11(b).png
- animals-3747024-supplementary/Supplementary/Orginal figures/Figure 12.png
- animals-3747024-supplementary/Supplementary/Orginal figures/Figure 15(a).png
- animals-3747024-supplementary/Supplementary/Orginal figures/Figure 15(b).png
- animals-3747024-supplementary/Supplementary/Orginal figures/Figure 16(a).JPG
- animals-3747024-supplementary/Supplementary/Orginal figures/Figure 16(b).JPG
- animals-3747024-supplementary/Supplementary/Orginal figures/Figure 16(c).JPG
- animals-3747024-supplementary/Supplementary/Orginal figures/Figure 3.png
- animals-3747024-supplementary/Supplementary/Orginal figures/Figure 4(a).png
- animals-3747024-supplementary/Supplementary/Orginal figures/Figure 4(b).png
- animals-3747024-supplementary/Supplementary/Orginal figures/Figure 5(a).png
- animals-3747024-supplementary/Supplementary/Orginal figures/Figure 5(b).png
- animals-3747024-supplementary/Supplementary/Orginal figures/Figure 5(c).png
- animals-3747024-supplementary/Supplementary/Orginal figures/Figure 6(a).png
- animals-3747024-supplementary/Supplementary/Orginal figures/Figure 6(b).png
- animals-3747024-supplementary/Supplementary/Orginal figures/figure 7.png
- animals-3747024-supplementary/Supplementary/Orginal figures/Figure 8(a).png
- animals-3747024-supplementary/Supplementary/Orginal figures/Figure 8(b).png
- animals-3747024-supplementary/Supplementary/Orginal figures/Figure 8(c).png
- animals-3747024-supplementary/Supplementary/Supplementary Note S1.pdf
- animals-3747024-supplementary/Supplementary/Supplementary Table S1.xlsx
- animals-3747024-supplementary/Supplementary/Supplementary_Table_S2.xlsx
