# Supplementary material for: Development of a Tool to Detect Open-Mouthed Respiration in Caged Broilers
Source: Animals (Basel). 2025 Sep 18;15(18):2732. doi: 10.3390/ani15182732 (PMC12466475; doi:10.3390/ani15182732)
Supplement: Supplementary file 1 [file animals-15-02732-s001.zip › animals-3747024-supplementary/Supplementary/Supplementary Table S1.xlsx]

## Sheet: Sheet1
Augmentation	Parameters	Source Count	Output Count	Critical Issue
Horizontal Flip	Probability=1.0	1000	1000	Applied to ALL original images before splitting
Random Crop	Scale=[0.7,1.0]	1000	1000	Applied to ALL original images before splitting
