# Supplementary material for: Development of a Tool to Detect Open-Mouthed Respiration in Caged Broilers
Source: Animals (Basel). 2025 Sep 18;15(18):2732. doi: 10.3390/ani15182732 (PMC12466475; doi:10.3390/ani15182732)
Supplement: Supplementary file 1 [file animals-15-02732-s001.zip › animals-3747024-supplementary/Supplementary/Supplementary_Table_S2.xlsx]

## Sheet: Sheet1
Filename	Set	Source Image	Augmentation	Leakage Risk
IMG_001.jpg	Train		None
IMG_001_flip.jpg	Train	IMG_001.jpg	Horizontal Flip
IMG_001_crop.jpg	Train	IMG_001.jpg	Random Crop
IMG_002.jpg	Train		None
IMG_002_flip.jpg	Train	IMG_002.jpg	Horizontal Flip
IMG_002_crop.jpg	Train	IMG_002.jpg	Random Crop
IMG_003.jpg	Train		None
IMG_003_flip.jpg	Train	IMG_003.jpg	Horizontal Flip
IMG_003_crop.jpg	Train	IMG_003.jpg	Random Crop
IMG_004.jpg	Train		None
IMG_004_flip.jpg	Train	IMG_004.jpg	Horizontal Flip
IMG_004_crop.jpg	Train	IMG_004.jpg	Random Crop
IMG_005.jpg	Train		None
IMG_005_flip.jpg	Train	IMG_005.jpg	Horizontal Flip
IMG_005_crop.jpg	Train	IMG_005.jpg	Random Crop
IMG_006.jpg	Train		None
IMG_006_flip.jpg	Train	IMG_006.jpg	Horizontal Flip
IMG_006_crop.jpg	Train	IMG_006.jpg	Random Crop
IMG_007.jpg	Train		None
IMG_007_flip.jpg	Train	IMG_007.jpg	Horizontal Flip
IMG_007_crop.jpg	Train	IMG_007.jpg	Random Crop
IMG_008.jpg	Train		None
IMG_008_flip.jpg	Train	IMG_008.jpg	Horizontal Flip
IMG_008_crop.jpg	Train	IMG_008.jpg	Random Crop
IMG_009.jpg	Train		None
IMG_009_flip.jpg	Train	IMG_009.jpg	Horizontal Flip
IMG_009_crop.jpg	Train	IMG_009.jpg	Random Crop
IMG_010.jpg	Train		None
IMG_010_flip.jpg	Train	IMG_010.jpg	Horizontal Flip
IMG_010_crop.jpg	Train	IMG_010.jpg	Random Crop
IMG_011.jpg	Train		None
IMG_011_flip.jpg	Train	IMG_011.jpg	Horizontal Flip
IMG_011_crop.jpg	Train	IMG_011.jpg	Random Crop
IMG_012.jpg	Train		None
IMG_012_flip.jpg	Train	IMG_012.jpg	Horizontal Flip
IMG_012_crop.jpg	Train	IMG_012.jpg	Random Crop
IMG_013.jpg	Train		None
IMG_013_flip.jpg	Train	IMG_013.jpg	Horizontal Flip
IMG_013_crop.jpg	Train	IMG_013.jpg	Random Crop
IMG_014.jpg	Train		None
IMG_014_flip.jpg	Train	IMG_014.jpg	Horizontal Flip
IMG_014_crop.jpg	Train	IMG_014.jpg	Random Crop
IMG_015.jpg	Train		None
IMG_015_flip.jpg	Train	IMG_015.jpg	Horizontal Flip
IMG_015_crop.jpg	Train	IMG_015.jpg	Random Crop
IMG_016.jpg	Train		None
IMG_016_flip.jpg	Train	IMG_016.jpg	Horizontal Flip
IMG_016_crop.jpg	Train	IMG_016.jpg	Random Crop
IMG_017.jpg	Train		None
IMG_017_flip.jpg	Train	IMG_017.jpg	Horizontal Flip
IMG_017_crop.jpg	Train	IMG_017.jpg	Random Crop
IMG_018.jpg	Train		None
IMG_018_flip.jpg	Train	IMG_018.jpg	Horizontal Flip
IMG_018_crop.jpg	Train	IMG_018.jpg	Random Crop
IMG_019.jpg	Train		None
IMG_019_flip.jpg	Train	IMG_019.jpg	Horizontal Flip
IMG_019_crop.jpg	Train	IMG_019.jpg	Random Crop
IMG_020.jpg	Train		None
IMG_020_flip.jpg	Train	IMG_020.jpg	Horizontal Flip
IMG_020_crop.jpg	Train	IMG_020.jpg	Random Crop
IMG_021.jpg	Train		None
IMG_021_flip.jpg	Train	IMG_021.jpg	Horizontal Flip
IMG_021_crop.jpg	Train	IMG_021.jpg	Random Crop
IMG_022.jpg	Train		None
IMG_022_flip.jpg	Train	IMG_022.jpg	Horizontal Flip
IMG_022_crop.jpg	Train	IMG_022.jpg	Random Crop
IMG_023.jpg	Train		None
IMG_023_flip.jpg	Train	IMG_023.jpg	Horizontal Flip
IMG_023_crop.jpg	Train	IMG_023.jpg	Random Crop
IMG_024.jpg	Train		None
IMG_024_flip.jpg	Train	IMG_024.jpg	Horizontal Flip
IMG_024_crop.jpg	Train	IMG_024.jpg	Random Crop
IMG_025.jpg	Train		None
IMG_025_flip.jpg	Train	IMG_025.jpg	Horizontal Flip
IMG_025_crop.jpg	Train	IMG_025.jpg	Random Crop
IMG_026.jpg	Train		None
IMG_026_flip.jpg	Train	IMG_026.jpg	Horizontal Flip
IMG_026_crop.jpg	Train	IMG_026.jpg	Random Crop
IMG_027.jpg	Train		None
IMG_027_flip.jpg	Train	IMG_027.jpg	Horizontal Flip
IMG_027_crop.jpg	Train	IMG_027.jpg	Random Crop
IMG_028.jpg	Train		None
IMG_028_flip.jpg	Train	IMG_028.jpg	Horizontal Flip
IMG_028_crop.jpg	Train	IMG_028.jpg	Random Crop
IMG_029.jpg	Train		None
IMG_029_flip.jpg	Train	IMG_029.jpg	Horizontal Flip
IMG_029_crop.jpg	Train	IMG_029.jpg	Random Crop
IMG_030.jpg	Train		None
IMG_030_flip.jpg	Train	IMG_030.jpg	Horizontal Flip
IMG_030_crop.jpg	Train	IMG_030.jpg	Random Crop
IMG_031.jpg	Train		None
IMG_031_flip.jpg	Train	IMG_031.jpg	Horizontal Flip
IMG_031_crop.jpg	Train	IMG_031.jpg	Random Crop
IMG_032.jpg	Train		None
IMG_032_flip.jpg	Train	IMG_032.jpg	Horizontal Flip
IMG_032_crop.jpg	Train	IMG_032.jpg	Random Crop
IMG_033.jpg	Train		None
IMG_033_flip.jpg	Train	IMG_033.jpg	Horizontal Flip
IMG_033_crop.jpg	Train	IMG_033.jpg	Random Crop
IMG_034.jpg	Train		None
IMG_034_flip.jpg	Train	IMG_034.jpg	Horizontal Flip
IMG_034_crop.jpg	Train	IMG_034.jpg	Random Crop
IMG_035.jpg	Train		None
IMG_035_flip.jpg	Train	IMG_035.jpg	Horizontal Flip
IMG_035_crop.jpg	Train	IMG_035.jpg	Random Crop
IMG_036.jpg	Train		None
IMG_036_flip.jpg	Train	IMG_036.jpg	Horizontal Flip
IMG_036_crop.jpg	Train	IMG_036.jpg	Random Crop
IMG_037.jpg	Train		None
IMG_037_flip.jpg	Train	IMG_037.jpg	Horizontal Flip
IMG_037_crop.jpg	Train	IMG_037.jpg	Random Crop
IMG_038.jpg	Train		None
IMG_038_flip.jpg	Train	IMG_038.jpg	Horizontal Flip
IMG_038_crop.jpg	Train	IMG_038.jpg	Random Crop
IMG_039.jpg	Train		None
IMG_039_flip.jpg	Train	IMG_039.jpg	Horizontal Flip
IMG_039_crop.jpg	Train	IMG_039.jpg	Random Crop
IMG_040.jpg	Train		None
IMG_040_flip.jpg	Train	IMG_040.jpg	Horizontal Flip
IMG_040_crop.jpg	Train	IMG_040.jpg	Random Crop
IMG_041.jpg	Train		None
IMG_041_flip.jpg	Train	IMG_041.jpg	Horizontal Flip
IMG_041_crop.jpg	Train	IMG_041.jpg	Random Crop
IMG_042.jpg	Train		None
IMG_042_flip.jpg	Train	IMG_042.jpg	Horizontal Flip
IMG_042_crop.jpg	Train	IMG_042.jpg	Random Crop
IMG_043.jpg	Train		None
IMG_043_flip.jpg	Train	IMG_043.jpg	Horizontal Flip
IMG_043_crop.jpg	Train	IMG_043.jpg	Random Crop
IMG_044.jpg	Train		None
IMG_044_flip.jpg	Train	IMG_044.jpg	Horizontal Flip
IMG_044_crop.jpg	Train	IMG_044.jpg	Random Crop
IMG_045.jpg	Train		None
IMG_045_flip.jpg	Train	IMG_045.jpg	Horizontal Flip
IMG_045_crop.jpg	Train	IMG_045.jpg	Random Crop
IMG_046.jpg	Train		None
IMG_046_flip.jpg	Train	IMG_046.jpg	Horizontal Flip
IMG_046_crop.jpg	Train	IMG_046.jpg	Random Crop
IMG_047.jpg	Train		None
IMG_047_flip.jpg	Train	IMG_047.jpg	Horizontal Flip
IMG_047_crop.jpg	Train	IMG_047.jpg	Random Crop
IMG_048.jpg	Train		None
IMG_048_flip.jpg	Train	IMG_048.jpg	Horizontal Flip
IMG_048_crop.jpg	Train	IMG_048.jpg	Random Crop
IMG_049.jpg	Train		None
IMG_049_flip.jpg	Train	IMG_049.jpg	Horizontal Flip
IMG_049_crop.jpg	Train	IMG_049.jpg	Random Crop
IMG_050.jpg	Train		None
IMG_050_flip.jpg	Train	IMG_050.jpg	Horizontal Flip
IMG_050_crop.jpg	Train	IMG_050.jpg	Random Crop
IMG_051.jpg	Train		None
IMG_051_flip.jpg	Train	IMG_051.jpg	Horizontal Flip
IMG_051_crop.jpg	Train	IMG_051.jpg	Random Crop
IMG_052.jpg	Train		None
IMG_052_flip.jpg	Train	IMG_052.jpg	Horizontal Flip
IMG_052_crop.jpg	Train	IMG_052.jpg	Random Crop
IMG_053.jpg	Train		None
IMG_053_flip.jpg	Train	IMG_053.jpg	Horizontal Flip
IMG_053_crop.jpg	Train	IMG_053.jpg	Random Crop
IMG_054.jpg	Train		None
IMG_054_flip.jpg	Train	IMG_054.jpg	Horizontal Flip
IMG_054_crop.jpg	Train	IMG_054.jpg	Random Crop
IMG_055.jpg	Train		None
IMG_055_flip.jpg	Train	IMG_055.jpg	Horizontal Flip
IMG_055_crop.jpg	Train	IMG_055.jpg	Random Crop
IMG_056.jpg	Train		None
IMG_056_flip.jpg	Train	IMG_056.jpg	Horizontal Flip
IMG_056_crop.jpg	Train	IMG_056.jpg	Random Crop
IMG_057.jpg	Train		None
IMG_057_flip.jpg	Train	IMG_057.jpg	Horizontal Flip
IMG_057_crop.jpg	Train	IMG_057.jpg	Random Crop
IMG_058.jpg	Train		None
IMG_058_flip.jpg	Train	IMG_058.jpg	Horizontal Flip
IMG_058_crop.jpg	Train	IMG_058.jpg	Random Crop
IMG_059.jpg	Train		None
IMG_059_flip.jpg	Train	IMG_059.jpg	Horizontal Flip
IMG_059_crop.jpg	Train	IMG_059.jpg	Random Crop
IMG_060.jpg	Train		None
IMG_060_flip.jpg	Train	IMG_060.jpg	Horizontal Flip
IMG_060_crop.jpg	Train	IMG_060.jpg	Random Crop
IMG_061.jpg	Train		None
IMG_061_flip.jpg	Train	IMG_061.jpg	Horizontal Flip
IMG_061_crop.jpg	Train	IMG_061.jpg	Random Crop
IMG_062.jpg	Train		None
IMG_062_flip.jpg	Train	IMG_062.jpg	Horizontal Flip
IMG_062_crop.jpg	Train	IMG_062.jpg	Random Crop
IMG_063.jpg	Train		None
IMG_063_flip.jpg	Train	IMG_063.jpg	Horizontal Flip
IMG_063_crop.jpg	Train	IMG_063.jpg	Random Crop
IMG_064.jpg	Train		None
IMG_064_flip.jpg	Train	IMG_064.jpg	Horizontal Flip
IMG_064_crop.jpg	Train	IMG_064.jpg	Random Crop
IMG_065.jpg	Train		None
IMG_065_flip.jpg	Train	IMG_065.jpg	Horizontal Flip
IMG_065_crop.jpg	Train	IMG_065.jpg	Random Crop
IMG_066.jpg	Train		None
IMG_066_flip.jpg	Train	IMG_066.jpg	Horizontal Flip
IMG_066_crop.jpg	Train	IMG_066.jpg	Random Crop
IMG_067.jpg	Train		None
IMG_067_flip.jpg	Train	IMG_067.jpg	Horizontal Flip
IMG_067_crop.jpg	Train	IMG_067.jpg	Random Crop
IMG_068.jpg	Train		None
IMG_068_flip.jpg	Train	IMG_068.jpg	Horizontal Flip
IMG_068_crop.jpg	Train	IMG_068.jpg	Random Crop
IMG_069.jpg	Train		None
IMG_069_flip.jpg	Train	IMG_069.jpg	Horizontal Flip
IMG_069_crop.jpg	Train	IMG_069.jpg	Random Crop
IMG_070.jpg	Train		None
IMG_070_flip.jpg	Train	IMG_070.jpg	Horizontal Flip
IMG_070_crop.jpg	Train	IMG_070.jpg	Random Crop
IMG_071.jpg	Train		None
IMG_071_flip.jpg	Train	IMG_071.jpg	Horizontal Flip
IMG_071_crop.jpg	Train	IMG_071.jpg	Random Crop
IMG_072.jpg	Train		None
IMG_072_flip.jpg	Train	IMG_072.jpg	Horizontal Flip
IMG_072_crop.jpg	Train	IMG_072.jpg	Random Crop
IMG_073.jpg	Train		None
IMG_073_flip.jpg	Train	IMG_073.jpg	Horizontal Flip
IMG_073_crop.jpg	Train	IMG_073.jpg	Random Crop
IMG_074.jpg	Train		None
IMG_074_flip.jpg	Train	IMG_074.jpg	Horizontal Flip
IMG_074_crop.jpg	Train	IMG_074.jpg	Random Crop
IMG_075.jpg	Train		None
IMG_075_flip.jpg	Train	IMG_075.jpg	Horizontal Flip
IMG_075_crop.jpg	Train	IMG_075.jpg	Random Crop
IMG_076.jpg	Train		None
IMG_076_flip.jpg	Train	IMG_076.jpg	Horizontal Flip
IMG_076_crop.jpg	Train	IMG_076.jpg	Random Crop
IMG_077.jpg	Train		None
IMG_077_flip.jpg	Train	IMG_077.jpg	Horizontal Flip
IMG_077_crop.jpg	Train	IMG_077.jpg	Random Crop
IMG_078.jpg	Train		None
IMG_078_flip.jpg	Train	IMG_078.jpg	Horizontal Flip
IMG_078_crop.jpg	Train	IMG_078.jpg	Random Crop
IMG_079.jpg	Train		None
IMG_079_flip.jpg	Train	IMG_079.jpg	Horizontal Flip
IMG_079_crop.jpg	Train	IMG_079.jpg	Random Crop
IMG_080.jpg	Train		None
IMG_080_flip.jpg	Train	IMG_080.jpg	Horizontal Flip
IMG_080_crop.jpg	Train	IMG_080.jpg	Random Crop
IMG_081.jpg	Train		None
IMG_081_flip.jpg	Train	IMG_081.jpg	Horizontal Flip
IMG_081_crop.jpg	Train	IMG_081.jpg	Random Crop
IMG_082.jpg	Train		None
IMG_082_flip.jpg	Train	IMG_082.jpg	Horizontal Flip
IMG_082_crop.jpg	Train	IMG_082.jpg	Random Crop
IMG_083.jpg	Train		None
IMG_083_flip.jpg	Train	IMG_083.jpg	Horizontal Flip
IMG_083_crop.jpg	Train	IMG_083.jpg	Random Crop
IMG_084.jpg	Train		None
IMG_084_flip.jpg	Train	IMG_084.jpg	Horizontal Flip
IMG_084_crop.jpg	Train	IMG_084.jpg	Random Crop
IMG_085.jpg	Train		None
IMG_085_flip.jpg	Train	IMG_085.jpg	Horizontal Flip
IMG_085_crop.jpg	Train	IMG_085.jpg	Random Crop
IMG_086.jpg	Train		None
IMG_086_flip.jpg	Train	IMG_086.jpg	Horizontal Flip
IMG_086_crop.jpg	Train	IMG_086.jpg	Random Crop
IMG_087.jpg	Train		None
IMG_087_flip.jpg	Train	IMG_087.jpg	Horizontal Flip
IMG_087_crop.jpg	Train	IMG_087.jpg	Random Crop
IMG_088.jpg	Train		None
IMG_088_flip.jpg	Train	IMG_088.jpg	Horizontal Flip
IMG_088_crop.jpg	Train	IMG_088.jpg	Random Crop
IMG_089.jpg	Train		None
IMG_089_flip.jpg	Train	IMG_089.jpg	Horizontal Flip
IMG_089_crop.jpg	Train	IMG_089.jpg	Random Crop
IMG_090.jpg	Train		None
IMG_090_flip.jpg	Train	IMG_090.jpg	Horizontal Flip
IMG_090_crop.jpg	Train	IMG_090.jpg	Random Crop
IMG_091.jpg	Train		None
IMG_091_flip.jpg	Train	IMG_091.jpg	Horizontal Flip
IMG_091_crop.jpg	Train	IMG_091.jpg	Random Crop
IMG_092.jpg	Train		None
IMG_092_flip.jpg	Train	IMG_092.jpg	Horizontal Flip
IMG_092_crop.jpg	Train	IMG_092.jpg	Random Crop
IMG_093.jpg	Train		None
IMG_093_flip.jpg	Train	IMG_093.jpg	Horizontal Flip
IMG_093_crop.jpg	Train	IMG_093.jpg	Random Crop
IMG_094.jpg	Train		None
IMG_094_flip.jpg	Train	IMG_094.jpg	Horizontal Flip
IMG_094_crop.jpg	Train	IMG_094.jpg	Random Crop
IMG_095.jpg	Train		None
IMG_095_flip.jpg	Train	IMG_095.jpg	Horizontal Flip
IMG_095_crop.jpg	Train	IMG_095.jpg	Random Crop
IMG_096.jpg	Train		None
IMG_096_flip.jpg	Train	IMG_096.jpg	Horizontal Flip
IMG_096_crop.jpg	Train	IMG_096.jpg	Random Crop
IMG_097.jpg	Train		None
IMG_097_flip.jpg	Train	IMG_097.jpg	Horizontal Flip
IMG_097_crop.jpg	Train	IMG_097.jpg	Random Crop
IMG_098.jpg	Train		None
IMG_098_flip.jpg	Train	IMG_098.jpg	Horizontal Flip
IMG_098_crop.jpg	Train	IMG_098.jpg	Random Crop
IMG_099.jpg	Train		None
IMG_099_flip.jpg	Train	IMG_099.jpg	Horizontal Flip
IMG_099_crop.jpg	Train	IMG_099.jpg	Random Crop
IMG_100.jpg	Train		None
IMG_100_flip.jpg	Train	IMG_100.jpg	Horizontal Flip
IMG_100_crop.jpg	Train	IMG_100.jpg	Random Crop
IMG_101.jpg	Train		None
IMG_101_flip.jpg	Train	IMG_101.jpg	Horizontal Flip
IMG_101_crop.jpg	Train	IMG_101.jpg	Random Crop
IMG_102.jpg	Train		None
IMG_102_flip.jpg	Train	IMG_102.jpg	Horizontal Flip
IMG_102_crop.jpg	Train	IMG_102.jpg	Random Crop
IMG_103.jpg	Train		None
IMG_103_flip.jpg	Train	IMG_103.jpg	Horizontal Flip
IMG_103_crop.jpg	Train	IMG_103.jpg	Random Crop
IMG_104.jpg	Train		None
IMG_104_flip.jpg	Train	IMG_104.jpg	Horizontal Flip
IMG_104_crop.jpg	Train	IMG_104.jpg	Random Crop
IMG_105.jpg	Train		None
IMG_105_flip.jpg	Train	IMG_105.jpg	Horizontal Flip
IMG_105_crop.jpg	Train	IMG_105.jpg	Random Crop
IMG_106.jpg	Train		None
IMG_106_flip.jpg	Train	IMG_106.jpg	Horizontal Flip
IMG_106_crop.jpg	Train	IMG_106.jpg	Random Crop
IMG_107.jpg	Train		None
IMG_107_flip.jpg	Train	IMG_107.jpg	Horizontal Flip
IMG_107_crop.jpg	Train	IMG_107.jpg	Random Crop
IMG_108.jpg	Train		None
IMG_108_flip.jpg	Train	IMG_108.jpg	Horizontal Flip
IMG_108_crop.jpg	Train	IMG_108.jpg	Random Crop
IMG_109.jpg	Train		None
IMG_109_flip.jpg	Train	IMG_109.jpg	Horizontal Flip
IMG_109_crop.jpg	Train	IMG_109.jpg	Random Crop
IMG_110.jpg	Train		None
IMG_110_flip.jpg	Train	IMG_110.jpg	Horizontal Flip
IMG_110_crop.jpg	Train	IMG_110.jpg	Random Crop
IMG_111.jpg	Train		None
IMG_111_flip.jpg	Train	IMG_111.jpg	Horizontal Flip
IMG_111_crop.jpg	Train	IMG_111.jpg	Random Crop
IMG_112.jpg	Train		None
IMG_112_flip.jpg	Train	IMG_112.jpg	Horizontal Flip
IMG_112_crop.jpg	Train	IMG_112.jpg	Random Crop
IMG_113.jpg	Train		None
IMG_113_flip.jpg	Train	IMG_113.jpg	Horizontal Flip
IMG_113_crop.jpg	Train	IMG_113.jpg	Random Crop
IMG_114.jpg	Train		None
IMG_114_flip.jpg	Train	IMG_114.jpg	Horizontal Flip
IMG_114_crop.jpg	Train	IMG_114.jpg	Random Crop
IMG_115.jpg	Train		None
IMG_115_flip.jpg	Train	IMG_115.jpg	Horizontal Flip
IMG_115_crop.jpg	Train	IMG_115.jpg	Random Crop
IMG_116.jpg	Train		None
IMG_116_flip.jpg	Train	IMG_116.jpg	Horizontal Flip
IMG_116_crop.jpg	Train	IMG_116.jpg	Random Crop
IMG_117.jpg	Train		None
IMG_117_flip.jpg	Train	IMG_117.jpg	Horizontal Flip
IMG_117_crop.jpg	Train	IMG_117.jpg	Random Crop
IMG_118.jpg	Train		None
IMG_118_flip.jpg	Train	IMG_118.jpg	Horizontal Flip
IMG_118_crop.jpg	Train	IMG_118.jpg	Random Crop
IMG_119.jpg	Train		None
IMG_119_flip.jpg	Train	IMG_119.jpg	Horizontal Flip
IMG_119_crop.jpg	Train	IMG_119.jpg	Random Crop
IMG_120.jpg	Train		None
IMG_120_flip.jpg	Train	IMG_120.jpg	Horizontal Flip
IMG_120_crop.jpg	Train	IMG_120.jpg	Random Crop
IMG_121.jpg	Train		None
IMG_121_flip.jpg	Train	IMG_121.jpg	Horizontal Flip
IMG_121_crop.jpg	Train	IMG_121.jpg	Random Crop
IMG_122.jpg	Train		None
IMG_122_flip.jpg	Train	IMG_122.jpg	Horizontal Flip
IMG_122_crop.jpg	Train	IMG_122.jpg	Random Crop
IMG_123.jpg	Train		None
IMG_123_flip.jpg	Train	IMG_123.jpg	Horizontal Flip
IMG_123_crop.jpg	Train	IMG_123.jpg	Random Crop
IMG_124.jpg	Train		None
IMG_124_flip.jpg	Train	IMG_124.jpg	Horizontal Flip
IMG_124_crop.jpg	Train	IMG_124.jpg	Random Crop
IMG_125.jpg	Train		None
IMG_125_flip.jpg	Train	IMG_125.jpg	Horizontal Flip
IMG_125_crop.jpg	Train	IMG_125.jpg	Random Crop
IMG_126.jpg	Train		None
IMG_126_flip.jpg	Train	IMG_126.jpg	Horizontal Flip
IMG_126_crop.jpg	Train	IMG_126.jpg	Random Crop
IMG_127.jpg	Train		None
IMG_127_flip.jpg	Train	IMG_127.jpg	Horizontal Flip
IMG_127_crop.jpg	Train	IMG_127.jpg	Random Crop
IMG_128.jpg	Train		None
IMG_128_flip.jpg	Train	IMG_128.jpg	Horizontal Flip
IMG_128_crop.jpg	Train	IMG_128.jpg	Random Crop
IMG_129.jpg	Train		None
IMG_129_flip.jpg	Train	IMG_129.jpg	Horizontal Flip
IMG_129_crop.jpg	Train	IMG_129.jpg	Random Crop
IMG_130.jpg	Train		None
IMG_130_flip.jpg	Train	IMG_130.jpg	Horizontal Flip
IMG_130_crop.jpg	Train	IMG_130.jpg	Random Crop
IMG_131.jpg	Train		None
IMG_131_flip.jpg	Train	IMG_131.jpg	Horizontal Flip
IMG_131_crop.jpg	Train	IMG_131.jpg	Random Crop
IMG_132.jpg	Train		None
IMG_132_flip.jpg	Train	IMG_132.jpg	Horizontal Flip
IMG_132_crop.jpg	Train	IMG_132.jpg	Random Crop
IMG_133.jpg	Train		None
IMG_133_flip.jpg	Train	IMG_133.jpg	Horizontal Flip
IMG_133_crop.jpg	Train	IMG_133.jpg	Random Crop
IMG_134.jpg	Train		None
IMG_134_flip.jpg	Train	IMG_134.jpg	Horizontal Flip
IMG_134_crop.jpg	Train	IMG_134.jpg	Random Crop
IMG_135.jpg	Train		None
IMG_135_flip.jpg	Train	IMG_135.jpg	Horizontal Flip
IMG_135_crop.jpg	Train	IMG_135.jpg	Random Crop
IMG_136.jpg	Train		None
IMG_136_flip.jpg	Train	IMG_136.jpg	Horizontal Flip
IMG_136_crop.jpg	Train	IMG_136.jpg	Random Crop
IMG_137.jpg	Train		None
IMG_137_flip.jpg	Train	IMG_137.jpg	Horizontal Flip
IMG_137_crop.jpg	Train	IMG_137.jpg	Random Crop
IMG_138.jpg	Train		None
IMG_138_flip.jpg	Train	IMG_138.jpg	Horizontal Flip
IMG_138_crop.jpg	Train	IMG_138.jpg	Random Crop
IMG_139.jpg	Train		None
IMG_139_flip.jpg	Train	IMG_139.jpg	Horizontal Flip
IMG_139_crop.jpg	Train	IMG_139.jpg	Random Crop
IMG_140.jpg	Train		None
IMG_140_flip.jpg	Train	IMG_140.jpg	Horizontal Flip
IMG_140_crop.jpg	Train	IMG_140.jpg	Random Crop
IMG_141.jpg	Train		None
IMG_141_flip.jpg	Train	IMG_141.jpg	Horizontal Flip
IMG_141_crop.jpg	Train	IMG_141.jpg	Random Crop
IMG_142.jpg	Train		None
IMG_142_flip.jpg	Train	IMG_142.jpg	Horizontal Flip
IMG_142_crop.jpg	Train	IMG_142.jpg	Random Crop
IMG_143.jpg	Train		None
IMG_143_flip.jpg	Train	IMG_143.jpg	Horizontal Flip
IMG_143_crop.jpg	Train	IMG_143.jpg	Random Crop
IMG_144.jpg	Train		None
IMG_144_flip.jpg	Train	IMG_144.jpg	Horizontal Flip
IMG_144_crop.jpg	Train	IMG_144.jpg	Random Crop
IMG_145.jpg	Train		None
IMG_145_flip.jpg	Train	IMG_145.jpg	Horizontal Flip
IMG_145_crop.jpg	Train	IMG_145.jpg	Random Crop
IMG_146.jpg	Train		None
IMG_146_flip.jpg	Train	IMG_146.jpg	Horizontal Flip
IMG_146_crop.jpg	Train	IMG_146.jpg	Random Crop
IMG_147.jpg	Train		None
IMG_147_flip.jpg	Train	IMG_147.jpg	Horizontal Flip
IMG_147_crop.jpg	Train	IMG_147.jpg	Random Crop
IMG_148.jpg	Train		None
IMG_148_flip.jpg	Train	IMG_148.jpg	Horizontal Flip
IMG_148_crop.jpg	Train	IMG_148.jpg	Random Crop
IMG_149.jpg	Train		None
IMG_149_flip.jpg	Train	IMG_149.jpg	Horizontal Flip
IMG_149_crop.jpg	Train	IMG_149.jpg	Random Crop
IMG_150.jpg	Train		None
IMG_150_flip.jpg	Train	IMG_150.jpg	Horizontal Flip
IMG_150_crop.jpg	Train	IMG_150.jpg	Random Crop
IMG_151.jpg	Train		None
IMG_151_flip.jpg	Train	IMG_151.jpg	Horizontal Flip
IMG_151_crop.jpg	Train	IMG_151.jpg	Random Crop
IMG_152.jpg	Train		None
IMG_152_flip.jpg	Train	IMG_152.jpg	Horizontal Flip
IMG_152_crop.jpg	Train	IMG_152.jpg	Random Crop
IMG_153.jpg	Train		None
IMG_153_flip.jpg	Train	IMG_153.jpg	Horizontal Flip
IMG_153_crop.jpg	Train	IMG_153.jpg	Random Crop
IMG_154.jpg	Train		None
IMG_154_flip.jpg	Train	IMG_154.jpg	Horizontal Flip
IMG_154_crop.jpg	Train	IMG_154.jpg	Random Crop
IMG_155.jpg	Train		None
IMG_155_flip.jpg	Train	IMG_155.jpg	Horizontal Flip
IMG_155_crop.jpg	Train	IMG_155.jpg	Random Crop
IMG_156.jpg	Train		None
IMG_156_flip.jpg	Train	IMG_156.jpg	Horizontal Flip
IMG_156_crop.jpg	Train	IMG_156.jpg	Random Crop
IMG_157.jpg	Train		None
IMG_157_flip.jpg	Train	IMG_157.jpg	Horizontal Flip
IMG_157_crop.jpg	Train	IMG_157.jpg	Random Crop
IMG_158.jpg	Train		None
IMG_158_flip.jpg	Train	IMG_158.jpg	Horizontal Flip
IMG_158_crop.jpg	Train	IMG_158.jpg	Random Crop
IMG_159.jpg	Train		None
IMG_159_flip.jpg	Train	IMG_159.jpg	Horizontal Flip
IMG_159_crop.jpg	Train	IMG_159.jpg	Random Crop
IMG_160.jpg	Train		None
IMG_160_flip.jpg	Train	IMG_160.jpg	Horizontal Flip
IMG_160_crop.jpg	Train	IMG_160.jpg	Random Crop
IMG_161.jpg	Train		None
IMG_161_flip.jpg	Train	IMG_161.jpg	Horizontal Flip
IMG_161_crop.jpg	Train	IMG_161.jpg	Random Crop
IMG_162.jpg	Train		None
IMG_162_flip.jpg	Train	IMG_162.jpg	Horizontal Flip
IMG_162_crop.jpg	Train	IMG_162.jpg	Random Crop
IMG_163.jpg	Train		None
IMG_163_flip.jpg	Train	IMG_163.jpg	Horizontal Flip
IMG_163_crop.jpg	Train	IMG_163.jpg	Random Crop
IMG_164.jpg	Train		None
IMG_164_flip.jpg	Train	IMG_164.jpg	Horizontal Flip
IMG_164_crop.jpg	Train	IMG_164.jpg	Random Crop
IMG_165.jpg	Train		None
IMG_165_flip.jpg	Train	IMG_165.jpg	Horizontal Flip
IMG_165_crop.jpg	Train	IMG_165.jpg	Random Crop
IMG_166.jpg	Train		None
IMG_166_flip.jpg	Train	IMG_166.jpg	Horizontal Flip
IMG_166_crop.jpg	Train	IMG_166.jpg	Random Crop
IMG_167.jpg	Train		None
IMG_167_flip.jpg	Train	IMG_167.jpg	Horizontal Flip
IMG_167_crop.jpg	Train	IMG_167.jpg	Random Crop
IMG_168.jpg	Train		None
IMG_168_flip.jpg	Train	IMG_168.jpg	Horizontal Flip
IMG_168_crop.jpg	Train	IMG_168.jpg	Random Crop
IMG_169.jpg	Train		None
IMG_169_flip.jpg	Train	IMG_169.jpg	Horizontal Flip
IMG_169_crop.jpg	Train	IMG_169.jpg	Random Crop
IMG_170.jpg	Train		None
IMG_170_flip.jpg	Train	IMG_170.jpg	Horizontal Flip
IMG_170_crop.jpg	Train	IMG_170.jpg	Random Crop
IMG_171.jpg	Train		None
IMG_171_flip.jpg	Train	IMG_171.jpg	Horizontal Flip
IMG_171_crop.jpg	Train	IMG_171.jpg	Random Crop
IMG_172.jpg	Train		None
IMG_172_flip.jpg	Train	IMG_172.jpg	Horizontal Flip
IMG_172_crop.jpg	Train	IMG_172.jpg	Random Crop
IMG_173.jpg	Train		None
IMG_173_flip.jpg	Train	IMG_173.jpg	Horizontal Flip
IMG_173_crop.jpg	Train	IMG_173.jpg	Random Crop
IMG_174.jpg	Train		None
IMG_174_flip.jpg	Train	IMG_174.jpg	Horizontal Flip
IMG_174_crop.jpg	Train	IMG_174.jpg	Random Crop
IMG_175.jpg	Train		None
IMG_175_flip.jpg	Train	IMG_175.jpg	Horizontal Flip
IMG_175_crop.jpg	Train	IMG_175.jpg	Random Crop
IMG_176.jpg	Train		None
IMG_176_flip.jpg	Train	IMG_176.jpg	Horizontal Flip
IMG_176_crop.jpg	Train	IMG_176.jpg	Random Crop
IMG_177.jpg	Train		None
IMG_177_flip.jpg	Train	IMG_177.jpg	Horizontal Flip
IMG_177_crop.jpg	Train	IMG_177.jpg	Random Crop
IMG_178.jpg	Train		None
IMG_178_flip.jpg	Train	IMG_178.jpg	Horizontal Flip
IMG_178_crop.jpg	Train	IMG_178.jpg	Random Crop
IMG_179.jpg	Train		None
IMG_179_flip.jpg	Train	IMG_179.jpg	Horizontal Flip
IMG_179_crop.jpg	Train	IMG_179.jpg	Random Crop
IMG_180.jpg	Train		None
IMG_180_flip.jpg	Train	IMG_180.jpg	Horizontal Flip
IMG_180_crop.jpg	Train	IMG_180.jpg	Random Crop
IMG_181.jpg	Train		None
IMG_181_flip.jpg	Train	IMG_181.jpg	Horizontal Flip
IMG_181_crop.jpg	Train	IMG_181.jpg	Random Crop
IMG_182.jpg	Train		None
IMG_182_flip.jpg	Train	IMG_182.jpg	Horizontal Flip
IMG_182_crop.jpg	Train	IMG_182.jpg	Random Crop
IMG_183.jpg	Train		None
IMG_183_flip.jpg	Train	IMG_183.jpg	Horizontal Flip
IMG_183_crop.jpg	Train	IMG_183.jpg	Random Crop
IMG_184.jpg	Train		None
IMG_184_flip.jpg	Train	IMG_184.jpg	Horizontal Flip
IMG_184_crop.jpg	Train	IMG_184.jpg	Random Crop
IMG_185.jpg	Train		None
IMG_185_flip.jpg	Train	IMG_185.jpg	Horizontal Flip
IMG_185_crop.jpg	Train	IMG_185.jpg	Random Crop
IMG_186.jpg	Train		None
IMG_186_flip.jpg	Train	IMG_186.jpg	Horizontal Flip
IMG_186_crop.jpg	Train	IMG_186.jpg	Random Crop
IMG_187.jpg	Train		None
IMG_187_flip.jpg	Train	IMG_187.jpg	Horizontal Flip
IMG_187_crop.jpg	Train	IMG_187.jpg	Random Crop
IMG_188.jpg	Train		None
IMG_188_flip.jpg	Train	IMG_188.jpg	Horizontal Flip
IMG_188_crop.jpg	Train	IMG_188.jpg	Random Crop
IMG_189.jpg	Train		None
IMG_189_flip.jpg	Train	IMG_189.jpg	Horizontal Flip
IMG_189_crop.jpg	Train	IMG_189.jpg	Random Crop
IMG_190.jpg	Train		None
IMG_190_flip.jpg	Train	IMG_190.jpg	Horizontal Flip
IMG_190_crop.jpg	Train	IMG_190.jpg	Random Crop
IMG_191.jpg	Train		None
IMG_191_flip.jpg	Train	IMG_191.jpg	Horizontal Flip
IMG_191_crop.jpg	Train	IMG_191.jpg	Random Crop
IMG_192.jpg	Train		None
IMG_192_flip.jpg	Train	IMG_192.jpg	Horizontal Flip
IMG_192_crop.jpg	Train	IMG_192.jpg	Random Crop
IMG_193.jpg	Train		None
IMG_193_flip.jpg	Train	IMG_193.jpg	Horizontal Flip
IMG_193_crop.jpg	Train	IMG_193.jpg	Random Crop
IMG_194.jpg	Train		None
IMG_194_flip.jpg	Train	IMG_194.jpg	Horizontal Flip
IMG_194_crop.jpg	Train	IMG_194.jpg	Random Crop
IMG_195.jpg	Train		None
IMG_195_flip.jpg	Train	IMG_195.jpg	Horizontal Flip
IMG_195_crop.jpg	Train	IMG_195.jpg	Random Crop
IMG_196.jpg	Train		None
IMG_196_flip.jpg	Train	IMG_196.jpg	Horizontal Flip
IMG_196_crop.jpg	Train	IMG_196.jpg	Random Crop
IMG_197.jpg	Train		None
IMG_197_flip.jpg	Train	IMG_197.jpg	Horizontal Flip
IMG_197_crop.jpg	Train	IMG_197.jpg	Random Crop
IMG_198.jpg	Train		None
IMG_198_flip.jpg	Train	IMG_198.jpg	Horizontal Flip
IMG_198_crop.jpg	Train	IMG_198.jpg	Random Crop
IMG_199.jpg	Train		None
IMG_199_flip.jpg	Train	IMG_199.jpg	Horizontal Flip
IMG_199_crop.jpg	Train	IMG_199.jpg	Random Crop
IMG_200.jpg	Train		None
IMG_200_flip.jpg	Train	IMG_200.jpg	Horizontal Flip
IMG_200_crop.jpg	Train	IMG_200.jpg	Random Crop
IMG_201.jpg	Train		None
IMG_201_flip.jpg	Train	IMG_201.jpg	Horizontal Flip
IMG_201_crop.jpg	Train	IMG_201.jpg	Random Crop
IMG_202.jpg	Train		None
IMG_202_flip.jpg	Train	IMG_202.jpg	Horizontal Flip
IMG_202_crop.jpg	Train	IMG_202.jpg	Random Crop
IMG_203.jpg	Train		None
IMG_203_flip.jpg	Train	IMG_203.jpg	Horizontal Flip
IMG_203_crop.jpg	Train	IMG_203.jpg	Random Crop
IMG_204.jpg	Train		None
IMG_204_flip.jpg	Train	IMG_204.jpg	Horizontal Flip
IMG_204_crop.jpg	Train	IMG_204.jpg	Random Crop
IMG_205.jpg	Train		None
IMG_205_flip.jpg	Train	IMG_205.jpg	Horizontal Flip
IMG_205_crop.jpg	Train	IMG_205.jpg	Random Crop
IMG_206.jpg	Train		None
IMG_206_flip.jpg	Train	IMG_206.jpg	Horizontal Flip
IMG_206_crop.jpg	Train	IMG_206.jpg	Random Crop
IMG_207.jpg	Train		None
IMG_207_flip.jpg	Train	IMG_207.jpg	Horizontal Flip
IMG_207_crop.jpg	Train	IMG_207.jpg	Random Crop
IMG_208.jpg	Train		None
IMG_208_flip.jpg	Train	IMG_208.jpg	Horizontal Flip
IMG_208_crop.jpg	Train	IMG_208.jpg	Random Crop
IMG_209.jpg	Train		None
IMG_209_flip.jpg	Train	IMG_209.jpg	Horizontal Flip
IMG_209_crop.jpg	Train	IMG_209.jpg	Random Crop
IMG_210.jpg	Train		None
IMG_210_flip.jpg	Train	IMG_210.jpg	Horizontal Flip
IMG_210_crop.jpg	Train	IMG_210.jpg	Random Crop
IMG_211.jpg	Train		None
IMG_211_flip.jpg	Train	IMG_211.jpg	Horizontal Flip
IMG_211_crop.jpg	Train	IMG_211.jpg	Random Crop
IMG_212.jpg	Train		None
IMG_212_flip.jpg	Train	IMG_212.jpg	Horizontal Flip
IMG_212_crop.jpg	Train	IMG_212.jpg	Random Crop
IMG_213.jpg	Train		None
IMG_213_flip.jpg	Train	IMG_213.jpg	Horizontal Flip
IMG_213_crop.jpg	Train	IMG_213.jpg	Random Crop
IMG_214.jpg	Train		None
IMG_214_flip.jpg	Train	IMG_214.jpg	Horizontal Flip
IMG_214_crop.jpg	Train	IMG_214.jpg	Random Crop
IMG_215.jpg	Train		None
IMG_215_flip.jpg	Train	IMG_215.jpg	Horizontal Flip
IMG_215_crop.jpg	Train	IMG_215.jpg	Random Crop
IMG_216.jpg	Train		None
IMG_216_flip.jpg	Train	IMG_216.jpg	Horizontal Flip
IMG_216_crop.jpg	Train	IMG_216.jpg	Random Crop
IMG_217.jpg	Train		None
IMG_217_flip.jpg	Train	IMG_217.jpg	Horizontal Flip
IMG_217_crop.jpg	Train	IMG_217.jpg	Random Crop
IMG_218.jpg	Train		None
IMG_218_flip.jpg	Train	IMG_218.jpg	Horizontal Flip
IMG_218_crop.jpg	Train	IMG_218.jpg	Random Crop
IMG_219.jpg	Train		None
IMG_219_flip.jpg	Train	IMG_219.jpg	Horizontal Flip
IMG_219_crop.jpg	Train	IMG_219.jpg	Random Crop
IMG_220.jpg	Train		None
IMG_220_flip.jpg	Train	IMG_220.jpg	Horizontal Flip
IMG_220_crop.jpg	Train	IMG_220.jpg	Random Crop
IMG_221.jpg	Train		None
IMG_221_flip.jpg	Train	IMG_221.jpg	Horizontal Flip
IMG_221_crop.jpg	Train	IMG_221.jpg	Random Crop
IMG_222.jpg	Train		None
IMG_222_flip.jpg	Train	IMG_222.jpg	Horizontal Flip
IMG_222_crop.jpg	Train	IMG_222.jpg	Random Crop
IMG_223.jpg	Train		None
IMG_223_flip.jpg	Train	IMG_223.jpg	Horizontal Flip
IMG_223_crop.jpg	Train	IMG_223.jpg	Random Crop
IMG_224.jpg	Train		None
IMG_224_flip.jpg	Train	IMG_224.jpg	Horizontal Flip
IMG_224_crop.jpg	Train	IMG_224.jpg	Random Crop
IMG_225.jpg	Train		None
IMG_225_flip.jpg	Train	IMG_225.jpg	Horizontal Flip
IMG_225_crop.jpg	Train	IMG_225.jpg	Random Crop
IMG_226.jpg	Train		None
IMG_226_flip.jpg	Train	IMG_226.jpg	Horizontal Flip
IMG_226_crop.jpg	Train	IMG_226.jpg	Random Crop
IMG_227.jpg	Train		None
IMG_227_flip.jpg	Train	IMG_227.jpg	Horizontal Flip
IMG_227_crop.jpg	Train	IMG_227.jpg	Random Crop
IMG_228.jpg	Train		None
IMG_228_flip.jpg	Train	IMG_228.jpg	Horizontal Flip
IMG_228_crop.jpg	Train	IMG_228.jpg	Random Crop
IMG_229.jpg	Train		None
IMG_229_flip.jpg	Train	IMG_229.jpg	Horizontal Flip
IMG_229_crop.jpg	Train	IMG_229.jpg	Random Crop
IMG_230.jpg	Train		None
IMG_230_flip.jpg	Train	IMG_230.jpg	Horizontal Flip
IMG_230_crop.jpg	Train	IMG_230.jpg	Random Crop
IMG_231.jpg	Train		None
IMG_231_flip.jpg	Train	IMG_231.jpg	Horizontal Flip
IMG_231_crop.jpg	Train	IMG_231.jpg	Random Crop
IMG_232.jpg	Train		None
IMG_232_flip.jpg	Train	IMG_232.jpg	Horizontal Flip
IMG_232_crop.jpg	Train	IMG_232.jpg	Random Crop
IMG_233.jpg	Train		None
IMG_233_flip.jpg	Train	IMG_233.jpg	Horizontal Flip
IMG_233_crop.jpg	Train	IMG_233.jpg	Random Crop
IMG_234.jpg	Train		None
IMG_234_flip.jpg	Train	IMG_234.jpg	Horizontal Flip
IMG_234_crop.jpg	Train	IMG_234.jpg	Random Crop
IMG_235.jpg	Train		None
IMG_235_flip.jpg	Train	IMG_235.jpg	Horizontal Flip
IMG_235_crop.jpg	Train	IMG_235.jpg	Random Crop
IMG_236.jpg	Train		None
IMG_236_flip.jpg	Train	IMG_236.jpg	Horizontal Flip
IMG_236_crop.jpg	Train	IMG_236.jpg	Random Crop
IMG_237.jpg	Train		None
IMG_237_flip.jpg	Train	IMG_237.jpg	Horizontal Flip
IMG_237_crop.jpg	Train	IMG_237.jpg	Random Crop
IMG_238.jpg	Train		None
IMG_238_flip.jpg	Train	IMG_238.jpg	Horizontal Flip
IMG_238_crop.jpg	Train	IMG_238.jpg	Random Crop
IMG_239.jpg	Train		None
IMG_239_flip.jpg	Train	IMG_239.jpg	Horizontal Flip
IMG_239_crop.jpg	Train	IMG_239.jpg	Random Crop
IMG_240.jpg	Train		None
IMG_240_flip.jpg	Train	IMG_240.jpg	Horizontal Flip
IMG_240_crop.jpg	Train	IMG_240.jpg	Random Crop
IMG_241.jpg	Train		None
IMG_241_flip.jpg	Train	IMG_241.jpg	Horizontal Flip
IMG_241_crop.jpg	Train	IMG_241.jpg	Random Crop
IMG_242.jpg	Train		None
IMG_242_flip.jpg	Train	IMG_242.jpg	Horizontal Flip
IMG_242_crop.jpg	Train	IMG_242.jpg	Random Crop
IMG_243.jpg	Train		None
IMG_243_flip.jpg	Train	IMG_243.jpg	Horizontal Flip
IMG_243_crop.jpg	Train	IMG_243.jpg	Random Crop
IMG_244.jpg	Train		None
IMG_244_flip.jpg	Train	IMG_244.jpg	Horizontal Flip
IMG_244_crop.jpg	Train	IMG_244.jpg	Random Crop
IMG_245.jpg	Train		None
IMG_245_flip.jpg	Train	IMG_245.jpg	Horizontal Flip
IMG_245_crop.jpg	Train	IMG_245.jpg	Random Crop
IMG_246.jpg	Train		None
IMG_246_flip.jpg	Train	IMG_246.jpg	Horizontal Flip
IMG_246_crop.jpg	Train	IMG_246.jpg	Random Crop
IMG_247.jpg	Train		None
IMG_247_flip.jpg	Train	IMG_247.jpg	Horizontal Flip
IMG_247_crop.jpg	Train	IMG_247.jpg	Random Crop
IMG_248.jpg	Train		None
IMG_248_flip.jpg	Train	IMG_248.jpg	Horizontal Flip
IMG_248_crop.jpg	Train	IMG_248.jpg	Random Crop
IMG_249.jpg	Train		None
IMG_249_flip.jpg	Train	IMG_249.jpg	Horizontal Flip
IMG_249_crop.jpg	Train	IMG_249.jpg	Random Crop
IMG_250.jpg	Train		None
IMG_250_flip.jpg	Train	IMG_250.jpg	Horizontal Flip
IMG_250_crop.jpg	Train	IMG_250.jpg	Random Crop
IMG_251.jpg	Train		None
IMG_251_flip.jpg	Train	IMG_251.jpg	Horizontal Flip
IMG_251_crop.jpg	Train	IMG_251.jpg	Random Crop
IMG_252.jpg	Train		None
IMG_252_flip.jpg	Train	IMG_252.jpg	Horizontal Flip
IMG_252_crop.jpg	Train	IMG_252.jpg	Random Crop
IMG_253.jpg	Train		None
IMG_253_flip.jpg	Train	IMG_253.jpg	Horizontal Flip
IMG_253_crop.jpg	Train	IMG_253.jpg	Random Crop
IMG_254.jpg	Train		None
IMG_254_flip.jpg	Train	IMG_254.jpg	Horizontal Flip
IMG_254_crop.jpg	Train	IMG_254.jpg	Random Crop
IMG_255.jpg	Train		None
IMG_255_flip.jpg	Train	IMG_255.jpg	Horizontal Flip
IMG_255_crop.jpg	Train	IMG_255.jpg	Random Crop
IMG_256.jpg	Train		None
IMG_256_flip.jpg	Train	IMG_256.jpg	Horizontal Flip
IMG_256_crop.jpg	Train	IMG_256.jpg	Random Crop
IMG_257.jpg	Train		None
IMG_257_flip.jpg	Train	IMG_257.jpg	Horizontal Flip
IMG_257_crop.jpg	Train	IMG_257.jpg	Random Crop
IMG_258.jpg	Train		None
IMG_258_flip.jpg	Train	IMG_258.jpg	Horizontal Flip
IMG_258_crop.jpg	Train	IMG_258.jpg	Random Crop
IMG_259.jpg	Train		None
IMG_259_flip.jpg	Train	IMG_259.jpg	Horizontal Flip
IMG_259_crop.jpg	Train	IMG_259.jpg	Random Crop
IMG_260.jpg	Train		None
IMG_260_flip.jpg	Train	IMG_260.jpg	Horizontal Flip
IMG_260_crop.jpg	Train	IMG_260.jpg	Random Crop
IMG_261.jpg	Train		None
IMG_261_flip.jpg	Train	IMG_261.jpg	Horizontal Flip
IMG_261_crop.jpg	Train	IMG_261.jpg	Random Crop
IMG_262.jpg	Train		None
IMG_262_flip.jpg	Train	IMG_262.jpg	Horizontal Flip
IMG_262_crop.jpg	Train	IMG_262.jpg	Random Crop
IMG_263.jpg	Train		None
IMG_263_flip.jpg	Train	IMG_263.jpg	Horizontal Flip
IMG_263_crop.jpg	Train	IMG_263.jpg	Random Crop
IMG_264.jpg	Train		None
IMG_264_flip.jpg	Train	IMG_264.jpg	Horizontal Flip
IMG_264_crop.jpg	Train	IMG_264.jpg	Random Crop
IMG_265.jpg	Train		None
IMG_265_flip.jpg	Train	IMG_265.jpg	Horizontal Flip
IMG_265_crop.jpg	Train	IMG_265.jpg	Random Crop
IMG_266.jpg	Train		None
IMG_266_flip.jpg	Train	IMG_266.jpg	Horizontal Flip
IMG_266_crop.jpg	Train	IMG_266.jpg	Random Crop
IMG_267.jpg	Train		None
IMG_267_flip.jpg	Train	IMG_267.jpg	Horizontal Flip
IMG_267_crop.jpg	Train	IMG_267.jpg	Random Crop
IMG_268.jpg	Train		None
IMG_268_flip.jpg	Train	IMG_268.jpg	Horizontal Flip
IMG_268_crop.jpg	Train	IMG_268.jpg	Random Crop
IMG_269.jpg	Train		None
IMG_269_flip.jpg	Train	IMG_269.jpg	Horizontal Flip
IMG_269_crop.jpg	Train	IMG_269.jpg	Random Crop
IMG_270.jpg	Train		None
IMG_270_flip.jpg	Train	IMG_270.jpg	Horizontal Flip
IMG_270_crop.jpg	Train	IMG_270.jpg	Random Crop
IMG_271.jpg	Train		None
IMG_271_flip.jpg	Train	IMG_271.jpg	Horizontal Flip
IMG_271_crop.jpg	Train	IMG_271.jpg	Random Crop
IMG_272.jpg	Train		None
IMG_272_flip.jpg	Train	IMG_272.jpg	Horizontal Flip
IMG_272_crop.jpg	Train	IMG_272.jpg	Random Crop
IMG_273.jpg	Train		None
IMG_273_flip.jpg	Train	IMG_273.jpg	Horizontal Flip
IMG_273_crop.jpg	Train	IMG_273.jpg	Random Crop
IMG_274.jpg	Train		None
IMG_274_flip.jpg	Train	IMG_274.jpg	Horizontal Flip
IMG_274_crop.jpg	Train	IMG_274.jpg	Random Crop
IMG_275.jpg	Train		None
IMG_275_flip.jpg	Train	IMG_275.jpg	Horizontal Flip
IMG_275_crop.jpg	Train	IMG_275.jpg	Random Crop
IMG_276.jpg	Train		None
IMG_276_flip.jpg	Train	IMG_276.jpg	Horizontal Flip
IMG_276_crop.jpg	Train	IMG_276.jpg	Random Crop
IMG_277.jpg	Train		None
IMG_277_flip.jpg	Train	IMG_277.jpg	Horizontal Flip
IMG_277_crop.jpg	Train	IMG_277.jpg	Random Crop
IMG_278.jpg	Train		None
IMG_278_flip.jpg	Train	IMG_278.jpg	Horizontal Flip
IMG_278_crop.jpg	Train	IMG_278.jpg	Random Crop
IMG_279.jpg	Train		None
IMG_279_flip.jpg	Train	IMG_279.jpg	Horizontal Flip
IMG_279_crop.jpg	Train	IMG_279.jpg	Random Crop
IMG_280.jpg	Train		None
IMG_280_flip.jpg	Train	IMG_280.jpg	Horizontal Flip
IMG_280_crop.jpg	Train	IMG_280.jpg	Random Crop
IMG_281.jpg	Train		None
IMG_281_flip.jpg	Train	IMG_281.jpg	Horizontal Flip
IMG_281_crop.jpg	Train	IMG_281.jpg	Random Crop
IMG_282.jpg	Train		None
IMG_282_flip.jpg	Train	IMG_282.jpg	Horizontal Flip
IMG_282_crop.jpg	Train	IMG_282.jpg	Random Crop
IMG_283.jpg	Train		None
IMG_283_flip.jpg	Train	IMG_283.jpg	Horizontal Flip
IMG_283_crop.jpg	Train	IMG_283.jpg	Random Crop
IMG_284.jpg	Train		None
IMG_284_flip.jpg	Train	IMG_284.jpg	Horizontal Flip
IMG_284_crop.jpg	Train	IMG_284.jpg	Random Crop
IMG_285.jpg	Train		None
IMG_285_flip.jpg	Train	IMG_285.jpg	Horizontal Flip
IMG_285_crop.jpg	Train	IMG_285.jpg	Random Crop
IMG_286.jpg	Train		None
IMG_286_flip.jpg	Train	IMG_286.jpg	Horizontal Flip
IMG_286_crop.jpg	Train	IMG_286.jpg	Random Crop
IMG_287.jpg	Train		None
IMG_287_flip.jpg	Train	IMG_287.jpg	Horizontal Flip
IMG_287_crop.jpg	Train	IMG_287.jpg	Random Crop
IMG_288.jpg	Train		None
IMG_288_flip.jpg	Train	IMG_288.jpg	Horizontal Flip
IMG_288_crop.jpg	Train	IMG_288.jpg	Random Crop
IMG_289.jpg	Train		None
IMG_289_flip.jpg	Train	IMG_289.jpg	Horizontal Flip
IMG_289_crop.jpg	Train	IMG_289.jpg	Random Crop
IMG_290.jpg	Train		None
IMG_290_flip.jpg	Train	IMG_290.jpg	Horizontal Flip
IMG_290_crop.jpg	Train	IMG_290.jpg	Random Crop
IMG_291.jpg	Train		None
IMG_291_flip.jpg	Train	IMG_291.jpg	Horizontal Flip
IMG_291_crop.jpg	Train	IMG_291.jpg	Random Crop
IMG_292.jpg	Train		None
IMG_292_flip.jpg	Train	IMG_292.jpg	Horizontal Flip
IMG_292_crop.jpg	Train	IMG_292.jpg	Random Crop
IMG_293.jpg	Train		None
IMG_293_flip.jpg	Train	IMG_293.jpg	Horizontal Flip
IMG_293_crop.jpg	Train	IMG_293.jpg	Random Crop
IMG_294.jpg	Train		None
IMG_294_flip.jpg	Train	IMG_294.jpg	Horizontal Flip
IMG_294_crop.jpg	Train	IMG_294.jpg	Random Crop
IMG_295.jpg	Train		None
IMG_295_flip.jpg	Train	IMG_295.jpg	Horizontal Flip
IMG_295_crop.jpg	Train	IMG_295.jpg	Random Crop
IMG_296.jpg	Train		None
IMG_296_flip.jpg	Train	IMG_296.jpg	Horizontal Flip
IMG_296_crop.jpg	Train	IMG_296.jpg	Random Crop
IMG_297.jpg	Train		None
IMG_297_flip.jpg	Train	IMG_297.jpg	Horizontal Flip
IMG_297_crop.jpg	Train	IMG_297.jpg	Random Crop
IMG_298.jpg	Train		None
IMG_298_flip.jpg	Train	IMG_298.jpg	Horizontal Flip
IMG_298_crop.jpg	Train	IMG_298.jpg	Random Crop
IMG_299.jpg	Train		None
IMG_299_flip.jpg	Train	IMG_299.jpg	Horizontal Flip
IMG_299_crop.jpg	Train	IMG_299.jpg	Random Crop
IMG_300.jpg	Train		None
IMG_300_flip.jpg	Train	IMG_300.jpg	Horizontal Flip
IMG_300_crop.jpg	Train	IMG_300.jpg	Random Crop
IMG_301.jpg	Train		None
IMG_301_flip.jpg	Train	IMG_301.jpg	Horizontal Flip
IMG_301_crop.jpg	Train	IMG_301.jpg	Random Crop
IMG_302.jpg	Train		None
IMG_302_flip.jpg	Train	IMG_302.jpg	Horizontal Flip
IMG_302_crop.jpg	Train	IMG_302.jpg	Random Crop
IMG_303.jpg	Train		None
IMG_303_flip.jpg	Train	IMG_303.jpg	Horizontal Flip
IMG_303_crop.jpg	Train	IMG_303.jpg	Random Crop
IMG_304.jpg	Train		None
IMG_304_flip.jpg	Train	IMG_304.jpg	Horizontal Flip
IMG_304_crop.jpg	Train	IMG_304.jpg	Random Crop
IMG_305.jpg	Train		None
IMG_305_flip.jpg	Train	IMG_305.jpg	Horizontal Flip
IMG_305_crop.jpg	Train	IMG_305.jpg	Random Crop
IMG_306.jpg	Train		None
IMG_306_flip.jpg	Train	IMG_306.jpg	Horizontal Flip
IMG_306_crop.jpg	Train	IMG_306.jpg	Random Crop
IMG_307.jpg	Train		None
IMG_307_flip.jpg	Train	IMG_307.jpg	Horizontal Flip
IMG_307_crop.jpg	Train	IMG_307.jpg	Random Crop
IMG_308.jpg	Train		None
IMG_308_flip.jpg	Train	IMG_308.jpg	Horizontal Flip
IMG_308_crop.jpg	Train	IMG_308.jpg	Random Crop
IMG_309.jpg	Train		None
IMG_309_flip.jpg	Train	IMG_309.jpg	Horizontal Flip
IMG_309_crop.jpg	Train	IMG_309.jpg	Random Crop
IMG_310.jpg	Train		None
IMG_310_flip.jpg	Train	IMG_310.jpg	Horizontal Flip
IMG_310_crop.jpg	Train	IMG_310.jpg	Random Crop
IMG_311.jpg	Train		None
IMG_311_flip.jpg	Train	IMG_311.jpg	Horizontal Flip
IMG_311_crop.jpg	Train	IMG_311.jpg	Random Crop
IMG_312.jpg	Train		None
IMG_312_flip.jpg	Train	IMG_312.jpg	Horizontal Flip
IMG_312_crop.jpg	Train	IMG_312.jpg	Random Crop
IMG_313.jpg	Train		None
IMG_313_flip.jpg	Train	IMG_313.jpg	Horizontal Flip
IMG_313_crop.jpg	Train	IMG_313.jpg	Random Crop
IMG_314.jpg	Train		None
IMG_314_flip.jpg	Train	IMG_314.jpg	Horizontal Flip
IMG_314_crop.jpg	Train	IMG_314.jpg	Random Crop
IMG_315.jpg	Train		None
IMG_315_flip.jpg	Train	IMG_315.jpg	Horizontal Flip
IMG_315_crop.jpg	Train	IMG_315.jpg	Random Crop
IMG_316.jpg	Train		None
IMG_316_flip.jpg	Train	IMG_316.jpg	Horizontal Flip
IMG_316_crop.jpg	Train	IMG_316.jpg	Random Crop
IMG_317.jpg	Train		None
IMG_317_flip.jpg	Train	IMG_317.jpg	Horizontal Flip
IMG_317_crop.jpg	Train	IMG_317.jpg	Random Crop
IMG_318.jpg	Train		None
IMG_318_flip.jpg	Train	IMG_318.jpg	Horizontal Flip
IMG_318_crop.jpg	Train	IMG_318.jpg	Random Crop
IMG_319.jpg	Train		None
IMG_319_flip.jpg	Train	IMG_319.jpg	Horizontal Flip
IMG_319_crop.jpg	Train	IMG_319.jpg	Random Crop
IMG_320.jpg	Train		None
IMG_320_flip.jpg	Train	IMG_320.jpg	Horizontal Flip
IMG_320_crop.jpg	Train	IMG_320.jpg	Random Crop
IMG_321.jpg	Train		None
IMG_321_flip.jpg	Train	IMG_321.jpg	Horizontal Flip
IMG_321_crop.jpg	Train	IMG_321.jpg	Random Crop
IMG_322.jpg	Train		None
IMG_322_flip.jpg	Train	IMG_322.jpg	Horizontal Flip
IMG_322_crop.jpg	Train	IMG_322.jpg	Random Crop
IMG_323.jpg	Train		None
IMG_323_flip.jpg	Train	IMG_323.jpg	Horizontal Flip
IMG_323_crop.jpg	Train	IMG_323.jpg	Random Crop
IMG_324.jpg	Train		None
IMG_324_flip.jpg	Train	IMG_324.jpg	Horizontal Flip
IMG_324_crop.jpg	Train	IMG_324.jpg	Random Crop
IMG_325.jpg	Train		None
IMG_325_flip.jpg	Train	IMG_325.jpg	Horizontal Flip
IMG_325_crop.jpg	Train	IMG_325.jpg	Random Crop
IMG_326.jpg	Train		None
IMG_326_flip.jpg	Train	IMG_326.jpg	Horizontal Flip
IMG_326_crop.jpg	Train	IMG_326.jpg	Random Crop
IMG_327.jpg	Train		None
IMG_327_flip.jpg	Train	IMG_327.jpg	Horizontal Flip
IMG_327_crop.jpg	Train	IMG_327.jpg	Random Crop
IMG_328.jpg	Train		None
IMG_328_flip.jpg	Train	IMG_328.jpg	Horizontal Flip
IMG_328_crop.jpg	Train	IMG_328.jpg	Random Crop
IMG_329.jpg	Train		None
IMG_329_flip.jpg	Train	IMG_329.jpg	Horizontal Flip
IMG_329_crop.jpg	Train	IMG_329.jpg	Random Crop
IMG_330.jpg	Train		None
IMG_330_flip.jpg	Train	IMG_330.jpg	Horizontal Flip
IMG_330_crop.jpg	Train	IMG_330.jpg	Random Crop
IMG_331.jpg	Train		None
IMG_331_flip.jpg	Train	IMG_331.jpg	Horizontal Flip
IMG_331_crop.jpg	Train	IMG_331.jpg	Random Crop
IMG_332.jpg	Train		None
IMG_332_flip.jpg	Train	IMG_332.jpg	Horizontal Flip
IMG_332_crop.jpg	Train	IMG_332.jpg	Random Crop
IMG_333.jpg	Train		None
IMG_333_flip.jpg	Train	IMG_333.jpg	Horizontal Flip
IMG_333_crop.jpg	Train	IMG_333.jpg	Random Crop
IMG_334.jpg	Train		None
IMG_334_flip.jpg	Train	IMG_334.jpg	Horizontal Flip
IMG_334_crop.jpg	Train	IMG_334.jpg	Random Crop
IMG_335.jpg	Train		None
IMG_335_flip.jpg	Train	IMG_335.jpg	Horizontal Flip
IMG_335_crop.jpg	Train	IMG_335.jpg	Random Crop
IMG_336.jpg	Train		None
IMG_336_flip.jpg	Train	IMG_336.jpg	Horizontal Flip
IMG_336_crop.jpg	Train	IMG_336.jpg	Random Crop
IMG_337.jpg	Train		None
IMG_337_flip.jpg	Train	IMG_337.jpg	Horizontal Flip
IMG_337_crop.jpg	Train	IMG_337.jpg	Random Crop
IMG_338.jpg	Train		None
IMG_338_flip.jpg	Train	IMG_338.jpg	Horizontal Flip
IMG_338_crop.jpg	Train	IMG_338.jpg	Random Crop
IMG_339.jpg	Train		None
IMG_339_flip.jpg	Train	IMG_339.jpg	Horizontal Flip
IMG_339_crop.jpg	Train	IMG_339.jpg	Random Crop
IMG_340.jpg	Train		None
IMG_340_flip.jpg	Train	IMG_340.jpg	Horizontal Flip
IMG_340_crop.jpg	Train	IMG_340.jpg	Random Crop
IMG_341.jpg	Train		None
IMG_341_flip.jpg	Train	IMG_341.jpg	Horizontal Flip
IMG_341_crop.jpg	Train	IMG_341.jpg	Random Crop
IMG_342.jpg	Train		None
IMG_342_flip.jpg	Train	IMG_342.jpg	Horizontal Flip
IMG_342_crop.jpg	Train	IMG_342.jpg	Random Crop
IMG_343.jpg	Train		None
IMG_343_flip.jpg	Train	IMG_343.jpg	Horizontal Flip
IMG_343_crop.jpg	Train	IMG_343.jpg	Random Crop
IMG_344.jpg	Train		None
IMG_344_flip.jpg	Train	IMG_344.jpg	Horizontal Flip
IMG_344_crop.jpg	Train	IMG_344.jpg	Random Crop
IMG_345.jpg	Train		None
IMG_345_flip.jpg	Train	IMG_345.jpg	Horizontal Flip
IMG_345_crop.jpg	Train	IMG_345.jpg	Random Crop
IMG_346.jpg	Train		None
IMG_346_flip.jpg	Train	IMG_346.jpg	Horizontal Flip
IMG_346_crop.jpg	Train	IMG_346.jpg	Random Crop
IMG_347.jpg	Train		None
IMG_347_flip.jpg	Train	IMG_347.jpg	Horizontal Flip
IMG_347_crop.jpg	Train	IMG_347.jpg	Random Crop
IMG_348.jpg	Train		None
IMG_348_flip.jpg	Train	IMG_348.jpg	Horizontal Flip
IMG_348_crop.jpg	Train	IMG_348.jpg	Random Crop
IMG_349.jpg	Train		None
IMG_349_flip.jpg	Train	IMG_349.jpg	Horizontal Flip
IMG_349_crop.jpg	Train	IMG_349.jpg	Random Crop
IMG_350.jpg	Train		None
IMG_350_flip.jpg	Train	IMG_350.jpg	Horizontal Flip
IMG_350_crop.jpg	Train	IMG_350.jpg	Random Crop
IMG_351.jpg	Train		None
IMG_351_flip.jpg	Train	IMG_351.jpg	Horizontal Flip
IMG_351_crop.jpg	Train	IMG_351.jpg	Random Crop
IMG_352.jpg	Train		None
IMG_352_flip.jpg	Train	IMG_352.jpg	Horizontal Flip
IMG_352_crop.jpg	Train	IMG_352.jpg	Random Crop
IMG_353.jpg	Train		None
IMG_353_flip.jpg	Train	IMG_353.jpg	Horizontal Flip
IMG_353_crop.jpg	Train	IMG_353.jpg	Random Crop
IMG_354.jpg	Train		None
IMG_354_flip.jpg	Train	IMG_354.jpg	Horizontal Flip
IMG_354_crop.jpg	Train	IMG_354.jpg	Random Crop
IMG_355.jpg	Train		None
IMG_355_flip.jpg	Train	IMG_355.jpg	Horizontal Flip
IMG_355_crop.jpg	Train	IMG_355.jpg	Random Crop
IMG_356.jpg	Train		None
IMG_356_flip.jpg	Train	IMG_356.jpg	Horizontal Flip
IMG_356_crop.jpg	Train	IMG_356.jpg	Random Crop
IMG_357.jpg	Train		None
IMG_357_flip.jpg	Train	IMG_357.jpg	Horizontal Flip
IMG_357_crop.jpg	Train	IMG_357.jpg	Random Crop
IMG_358.jpg	Train		None
IMG_358_flip.jpg	Train	IMG_358.jpg	Horizontal Flip
IMG_358_crop.jpg	Train	IMG_358.jpg	Random Crop
IMG_359.jpg	Train		None
IMG_359_flip.jpg	Train	IMG_359.jpg	Horizontal Flip
IMG_359_crop.jpg	Train	IMG_359.jpg	Random Crop
IMG_360.jpg	Train		None
IMG_360_flip.jpg	Train	IMG_360.jpg	Horizontal Flip
IMG_360_crop.jpg	Train	IMG_360.jpg	Random Crop
IMG_361.jpg	Train		None
IMG_361_flip.jpg	Train	IMG_361.jpg	Horizontal Flip
IMG_361_crop.jpg	Train	IMG_361.jpg	Random Crop
IMG_362.jpg	Train		None
IMG_362_flip.jpg	Train	IMG_362.jpg	Horizontal Flip
IMG_362_crop.jpg	Train	IMG_362.jpg	Random Crop
IMG_363.jpg	Train		None
IMG_363_flip.jpg	Train	IMG_363.jpg	Horizontal Flip
IMG_363_crop.jpg	Train	IMG_363.jpg	Random Crop
IMG_364.jpg	Train		None
IMG_364_flip.jpg	Train	IMG_364.jpg	Horizontal Flip
IMG_364_crop.jpg	Train	IMG_364.jpg	Random Crop
IMG_365.jpg	Train		None
IMG_365_flip.jpg	Train	IMG_365.jpg	Horizontal Flip
IMG_365_crop.jpg	Train	IMG_365.jpg	Random Crop
IMG_366.jpg	Train		None
IMG_366_flip.jpg	Train	IMG_366.jpg	Horizontal Flip
IMG_366_crop.jpg	Train	IMG_366.jpg	Random Crop
IMG_367.jpg	Train		None
IMG_367_flip.jpg	Train	IMG_367.jpg	Horizontal Flip
IMG_367_crop.jpg	Train	IMG_367.jpg	Random Crop
IMG_368.jpg	Train		None
IMG_368_flip.jpg	Train	IMG_368.jpg	Horizontal Flip
IMG_368_crop.jpg	Train	IMG_368.jpg	Random Crop
IMG_369.jpg	Train		None
IMG_369_flip.jpg	Train	IMG_369.jpg	Horizontal Flip
IMG_369_crop.jpg	Train	IMG_369.jpg	Random Crop
IMG_370.jpg	Train		None
IMG_370_flip.jpg	Train	IMG_370.jpg	Horizontal Flip
IMG_370_crop.jpg	Train	IMG_370.jpg	Random Crop
IMG_371.jpg	Train		None
IMG_371_flip.jpg	Train	IMG_371.jpg	Horizontal Flip
IMG_371_crop.jpg	Train	IMG_371.jpg	Random Crop
IMG_372.jpg	Train		None
IMG_372_flip.jpg	Train	IMG_372.jpg	Horizontal Flip
IMG_372_crop.jpg	Train	IMG_372.jpg	Random Crop
IMG_373.jpg	Train		None
IMG_373_flip.jpg	Train	IMG_373.jpg	Horizontal Flip
IMG_373_crop.jpg	Train	IMG_373.jpg	Random Crop
IMG_374.jpg	Train		None
IMG_374_flip.jpg	Train	IMG_374.jpg	Horizontal Flip
IMG_374_crop.jpg	Train	IMG_374.jpg	Random Crop
IMG_375.jpg	Train		None
IMG_375_flip.jpg	Train	IMG_375.jpg	Horizontal Flip
IMG_375_crop.jpg	Train	IMG_375.jpg	Random Crop
IMG_376.jpg	Train		None
IMG_376_flip.jpg	Train	IMG_376.jpg	Horizontal Flip
IMG_376_crop.jpg	Train	IMG_376.jpg	Random Crop
IMG_377.jpg	Train		None
IMG_377_flip.jpg	Train	IMG_377.jpg	Horizontal Flip
IMG_377_crop.jpg	Train	IMG_377.jpg	Random Crop
IMG_378.jpg	Train		None
IMG_378_flip.jpg	Train	IMG_378.jpg	Horizontal Flip
IMG_378_crop.jpg	Train	IMG_378.jpg	Random Crop
IMG_379.jpg	Train		None
IMG_379_flip.jpg	Train	IMG_379.jpg	Horizontal Flip
IMG_379_crop.jpg	Train	IMG_379.jpg	Random Crop
IMG_380.jpg	Train		None
IMG_380_flip.jpg	Train	IMG_380.jpg	Horizontal Flip
IMG_380_crop.jpg	Train	IMG_380.jpg	Random Crop
IMG_381.jpg	Train		None
IMG_381_flip.jpg	Train	IMG_381.jpg	Horizontal Flip
IMG_381_crop.jpg	Train	IMG_381.jpg	Random Crop
IMG_382.jpg	Train		None
IMG_382_flip.jpg	Train	IMG_382.jpg	Horizontal Flip
IMG_382_crop.jpg	Train	IMG_382.jpg	Random Crop
IMG_383.jpg	Train		None
IMG_383_flip.jpg	Train	IMG_383.jpg	Horizontal Flip
IMG_383_crop.jpg	Train	IMG_383.jpg	Random Crop
IMG_384.jpg	Train		None
IMG_384_flip.jpg	Train	IMG_384.jpg	Horizontal Flip
IMG_384_crop.jpg	Train	IMG_384.jpg	Random Crop
IMG_385.jpg	Train		None
IMG_385_flip.jpg	Train	IMG_385.jpg	Horizontal Flip
IMG_385_crop.jpg	Train	IMG_385.jpg	Random Crop
IMG_386.jpg	Train		None
IMG_386_flip.jpg	Train	IMG_386.jpg	Horizontal Flip
IMG_386_crop.jpg	Train	IMG_386.jpg	Random Crop
IMG_387.jpg	Train		None
IMG_387_flip.jpg	Train	IMG_387.jpg	Horizontal Flip
IMG_387_crop.jpg	Train	IMG_387.jpg	Random Crop
IMG_388.jpg	Train		None
IMG_388_flip.jpg	Train	IMG_388.jpg	Horizontal Flip
IMG_388_crop.jpg	Train	IMG_388.jpg	Random Crop
IMG_389.jpg	Train		None
IMG_389_flip.jpg	Train	IMG_389.jpg	Horizontal Flip
IMG_389_crop.jpg	Train	IMG_389.jpg	Random Crop
IMG_390.jpg	Train		None
IMG_390_flip.jpg	Train	IMG_390.jpg	Horizontal Flip
IMG_390_crop.jpg	Train	IMG_390.jpg	Random Crop
IMG_391.jpg	Train		None
IMG_391_flip.jpg	Train	IMG_391.jpg	Horizontal Flip
IMG_391_crop.jpg	Train	IMG_391.jpg	Random Crop
IMG_392.jpg	Train		None
IMG_392_flip.jpg	Train	IMG_392.jpg	Horizontal Flip
IMG_392_crop.jpg	Train	IMG_392.jpg	Random Crop
IMG_393.jpg	Train		None
IMG_393_flip.jpg	Train	IMG_393.jpg	Horizontal Flip
IMG_393_crop.jpg	Train	IMG_393.jpg	Random Crop
IMG_394.jpg	Train		None
IMG_394_flip.jpg	Train	IMG_394.jpg	Horizontal Flip
IMG_394_crop.jpg	Train	IMG_394.jpg	Random Crop
IMG_395.jpg	Train		None
IMG_395_flip.jpg	Train	IMG_395.jpg	Horizontal Flip
IMG_395_crop.jpg	Train	IMG_395.jpg	Random Crop
IMG_396.jpg	Train		None
IMG_396_flip.jpg	Train	IMG_396.jpg	Horizontal Flip
IMG_396_crop.jpg	Train	IMG_396.jpg	Random Crop
IMG_397.jpg	Train		None
IMG_397_flip.jpg	Train	IMG_397.jpg	Horizontal Flip
IMG_397_crop.jpg	Train	IMG_397.jpg	Random Crop
IMG_398.jpg	Train		None
IMG_398_flip.jpg	Train	IMG_398.jpg	Horizontal Flip
IMG_398_crop.jpg	Train	IMG_398.jpg	Random Crop
IMG_399.jpg	Train		None
IMG_399_flip.jpg	Train	IMG_399.jpg	Horizontal Flip
IMG_399_crop.jpg	Train	IMG_399.jpg	Random Crop
IMG_400.jpg	Train		None
IMG_400_flip.jpg	Train	IMG_400.jpg	Horizontal Flip
IMG_400_crop.jpg	Train	IMG_400.jpg	Random Crop
IMG_401.jpg	Val		None	High
IMG_401_flip.jpg	Train	IMG_401.jpg	Horizontal Flip
IMG_401_crop.jpg	Train	IMG_401.jpg	Random Crop
IMG_402.jpg	Val		None	High
IMG_402_flip.jpg	Train	IMG_402.jpg	Horizontal Flip
IMG_402_crop.jpg	Train	IMG_402.jpg	Random Crop
IMG_403.jpg	Val		None	High
IMG_403_flip.jpg	Train	IMG_403.jpg	Horizontal Flip
IMG_403_crop.jpg	Train	IMG_403.jpg	Random Crop
IMG_404.jpg	Val		None	High
IMG_404_flip.jpg	Train	IMG_404.jpg	Horizontal Flip
IMG_404_crop.jpg	Train	IMG_404.jpg	Random Crop
IMG_405.jpg	Val		None	High
IMG_405_flip.jpg	Train	IMG_405.jpg	Horizontal Flip
IMG_405_crop.jpg	Train	IMG_405.jpg	Random Crop
IMG_406.jpg	Val		None	High
IMG_406_flip.jpg	Train	IMG_406.jpg	Horizontal Flip
IMG_406_crop.jpg	Train	IMG_406.jpg	Random Crop
IMG_407.jpg	Val		None	High
IMG_407_flip.jpg	Train	IMG_407.jpg	Horizontal Flip
IMG_407_crop.jpg	Train	IMG_407.jpg	Random Crop
IMG_408.jpg	Val		None	High
IMG_408_flip.jpg	Train	IMG_408.jpg	Horizontal Flip
IMG_408_crop.jpg	Train	IMG_408.jpg	Random Crop
IMG_409.jpg	Val		None	High
IMG_409_flip.jpg	Train	IMG_409.jpg	Horizontal Flip
IMG_409_crop.jpg	Train	IMG_409.jpg	Random Crop
IMG_410.jpg	Val		None	High
IMG_410_flip.jpg	Train	IMG_410.jpg	Horizontal Flip
IMG_410_crop.jpg	Train	IMG_410.jpg	Random Crop
IMG_411.jpg	Val		None	High
IMG_411_flip.jpg	Train	IMG_411.jpg	Horizontal Flip
IMG_411_crop.jpg	Train	IMG_411.jpg	Random Crop
IMG_412.jpg	Val		None	High
IMG_412_flip.jpg	Train	IMG_412.jpg	Horizontal Flip
IMG_412_crop.jpg	Train	IMG_412.jpg	Random Crop
IMG_413.jpg	Val		None	High
IMG_413_flip.jpg	Train	IMG_413.jpg	Horizontal Flip
IMG_413_crop.jpg	Train	IMG_413.jpg	Random Crop
IMG_414.jpg	Val		None	High
IMG_414_flip.jpg	Train	IMG_414.jpg	Horizontal Flip
IMG_414_crop.jpg	Train	IMG_414.jpg	Random Crop
IMG_415.jpg	Val		None	High
IMG_415_flip.jpg	Train	IMG_415.jpg	Horizontal Flip
IMG_415_crop.jpg	Train	IMG_415.jpg	Random Crop
IMG_416.jpg	Val		None	High
IMG_416_flip.jpg	Train	IMG_416.jpg	Horizontal Flip
IMG_416_crop.jpg	Train	IMG_416.jpg	Random Crop
IMG_417.jpg	Val		None	High
IMG_417_flip.jpg	Train	IMG_417.jpg	Horizontal Flip
IMG_417_crop.jpg	Train	IMG_417.jpg	Random Crop
IMG_418.jpg	Val		None	High
IMG_418_flip.jpg	Train	IMG_418.jpg	Horizontal Flip
IMG_418_crop.jpg	Train	IMG_418.jpg	Random Crop
IMG_419.jpg	Val		None	High
IMG_419_flip.jpg	Train	IMG_419.jpg	Horizontal Flip
IMG_419_crop.jpg	Train	IMG_419.jpg	Random Crop
IMG_420.jpg	Val		None	High
IMG_420_flip.jpg	Train	IMG_420.jpg	Horizontal Flip
IMG_420_crop.jpg	Train	IMG_420.jpg	Random Crop
IMG_421.jpg	Val		None	High
IMG_421_flip.jpg	Train	IMG_421.jpg	Horizontal Flip
IMG_421_crop.jpg	Train	IMG_421.jpg	Random Crop
IMG_422.jpg	Val		None	High
IMG_422_flip.jpg	Train	IMG_422.jpg	Horizontal Flip
IMG_422_crop.jpg	Train	IMG_422.jpg	Random Crop
IMG_423.jpg	Val		None	High
IMG_423_flip.jpg	Train	IMG_423.jpg	Horizontal Flip
IMG_423_crop.jpg	Train	IMG_423.jpg	Random Crop
IMG_424.jpg	Val		None	High
IMG_424_flip.jpg	Train	IMG_424.jpg	Horizontal Flip
IMG_424_crop.jpg	Train	IMG_424.jpg	Random Crop
IMG_425.jpg	Val		None	High
IMG_425_flip.jpg	Train	IMG_425.jpg	Horizontal Flip
IMG_425_crop.jpg	Train	IMG_425.jpg	Random Crop
IMG_426.jpg	Val		None	High
IMG_426_flip.jpg	Train	IMG_426.jpg	Horizontal Flip
IMG_426_crop.jpg	Train	IMG_426.jpg	Random Crop
IMG_427.jpg	Val		None	High
IMG_427_flip.jpg	Train	IMG_427.jpg	Horizontal Flip
IMG_427_crop.jpg	Train	IMG_427.jpg	Random Crop
IMG_428.jpg	Val		None	High
IMG_428_flip.jpg	Train	IMG_428.jpg	Horizontal Flip
IMG_428_crop.jpg	Train	IMG_428.jpg	Random Crop
IMG_429.jpg	Val		None	High
IMG_429_flip.jpg	Train	IMG_429.jpg	Horizontal Flip
IMG_429_crop.jpg	Train	IMG_429.jpg	Random Crop
IMG_430.jpg	Val		None	High
IMG_430_flip.jpg	Train	IMG_430.jpg	Horizontal Flip
IMG_430_crop.jpg	Train	IMG_430.jpg	Random Crop
IMG_431.jpg	Val		None	High
IMG_431_flip.jpg	Train	IMG_431.jpg	Horizontal Flip
IMG_431_crop.jpg	Train	IMG_431.jpg	Random Crop
IMG_432.jpg	Val		None	High
IMG_432_flip.jpg	Train	IMG_432.jpg	Horizontal Flip
IMG_432_crop.jpg	Train	IMG_432.jpg	Random Crop
IMG_433.jpg	Val		None	High
IMG_433_flip.jpg	Train	IMG_433.jpg	Horizontal Flip
IMG_433_crop.jpg	Train	IMG_433.jpg	Random Crop
IMG_434.jpg	Val		None	High
IMG_434_flip.jpg	Train	IMG_434.jpg	Horizontal Flip
IMG_434_crop.jpg	Train	IMG_434.jpg	Random Crop
IMG_435.jpg	Val		None	High
IMG_435_flip.jpg	Train	IMG_435.jpg	Horizontal Flip
IMG_435_crop.jpg	Train	IMG_435.jpg	Random Crop
IMG_436.jpg	Val		None	High
IMG_436_flip.jpg	Train	IMG_436.jpg	Horizontal Flip
IMG_436_crop.jpg	Train	IMG_436.jpg	Random Crop
IMG_437.jpg	Val		None	High
IMG_437_flip.jpg	Train	IMG_437.jpg	Horizontal Flip
IMG_437_crop.jpg	Train	IMG_437.jpg	Random Crop
IMG_438.jpg	Val		None	High
IMG_438_flip.jpg	Train	IMG_438.jpg	Horizontal Flip
IMG_438_crop.jpg	Train	IMG_438.jpg	Random Crop
IMG_439.jpg	Val		None	High
IMG_439_flip.jpg	Train	IMG_439.jpg	Horizontal Flip
IMG_439_crop.jpg	Train	IMG_439.jpg	Random Crop
IMG_440.jpg	Val		None	High
IMG_440_flip.jpg	Train	IMG_440.jpg	Horizontal Flip
IMG_440_crop.jpg	Train	IMG_440.jpg	Random Crop
IMG_441.jpg	Val		None	High
IMG_441_flip.jpg	Train	IMG_441.jpg	Horizontal Flip
IMG_441_crop.jpg	Train	IMG_441.jpg	Random Crop
IMG_442.jpg	Val		None	High
IMG_442_flip.jpg	Train	IMG_442.jpg	Horizontal Flip
IMG_442_crop.jpg	Train	IMG_442.jpg	Random Crop
IMG_443.jpg	Val		None	High
IMG_443_flip.jpg	Train	IMG_443.jpg	Horizontal Flip
IMG_443_crop.jpg	Train	IMG_443.jpg	Random Crop
IMG_444.jpg	Val		None	High
IMG_444_flip.jpg	Train	IMG_444.jpg	Horizontal Flip
IMG_444_crop.jpg	Train	IMG_444.jpg	Random Crop
IMG_445.jpg	Val		None	High
IMG_445_flip.jpg	Train	IMG_445.jpg	Horizontal Flip
IMG_445_crop.jpg	Train	IMG_445.jpg	Random Crop
IMG_446.jpg	Val		None	High
IMG_446_flip.jpg	Train	IMG_446.jpg	Horizontal Flip
IMG_446_crop.jpg	Train	IMG_446.jpg	Random Crop
IMG_447.jpg	Val		None	High
IMG_447_flip.jpg	Train	IMG_447.jpg	Horizontal Flip
IMG_447_crop.jpg	Train	IMG_447.jpg	Random Crop
IMG_448.jpg	Val		None	High
IMG_448_flip.jpg	Train	IMG_448.jpg	Horizontal Flip
IMG_448_crop.jpg	Train	IMG_448.jpg	Random Crop
IMG_449.jpg	Val		None	High
IMG_449_flip.jpg	Train	IMG_449.jpg	Horizontal Flip
IMG_449_crop.jpg	Train	IMG_449.jpg	Random Crop
IMG_450.jpg	Val		None	High
IMG_450_flip.jpg	Train	IMG_450.jpg	Horizontal Flip
IMG_450_crop.jpg	Train	IMG_450.jpg	Random Crop
IMG_451.jpg	Val		None	High
IMG_451_flip.jpg	Train	IMG_451.jpg	Horizontal Flip
IMG_451_crop.jpg	Train	IMG_451.jpg	Random Crop
IMG_452.jpg	Val		None	High
IMG_452_flip.jpg	Train	IMG_452.jpg	Horizontal Flip
IMG_452_crop.jpg	Train	IMG_452.jpg	Random Crop
IMG_453.jpg	Val		None	High
IMG_453_flip.jpg	Train	IMG_453.jpg	Horizontal Flip
IMG_453_crop.jpg	Train	IMG_453.jpg	Random Crop
IMG_454.jpg	Val		None	High
IMG_454_flip.jpg	Train	IMG_454.jpg	Horizontal Flip
IMG_454_crop.jpg	Train	IMG_454.jpg	Random Crop
IMG_455.jpg	Val		None	High
IMG_455_flip.jpg	Train	IMG_455.jpg	Horizontal Flip
IMG_455_crop.jpg	Train	IMG_455.jpg	Random Crop
IMG_456.jpg	Val		None	High
IMG_456_flip.jpg	Train	IMG_456.jpg	Horizontal Flip
IMG_456_crop.jpg	Train	IMG_456.jpg	Random Crop
IMG_457.jpg	Val		None	High
IMG_457_flip.jpg	Train	IMG_457.jpg	Horizontal Flip
IMG_457_crop.jpg	Train	IMG_457.jpg	Random Crop
IMG_458.jpg	Val		None	High
IMG_458_flip.jpg	Train	IMG_458.jpg	Horizontal Flip
IMG_458_crop.jpg	Train	IMG_458.jpg	Random Crop
IMG_459.jpg	Val		None	High
IMG_459_flip.jpg	Train	IMG_459.jpg	Horizontal Flip
IMG_459_crop.jpg	Train	IMG_459.jpg	Random Crop
IMG_460.jpg	Val		None	High
IMG_460_flip.jpg	Train	IMG_460.jpg	Horizontal Flip
IMG_460_crop.jpg	Train	IMG_460.jpg	Random Crop
IMG_461.jpg	Val		None	High
IMG_461_flip.jpg	Train	IMG_461.jpg	Horizontal Flip
IMG_461_crop.jpg	Train	IMG_461.jpg	Random Crop
IMG_462.jpg	Val		None	High
IMG_462_flip.jpg	Train	IMG_462.jpg	Horizontal Flip
IMG_462_crop.jpg	Train	IMG_462.jpg	Random Crop
IMG_463.jpg	Val		None	High
IMG_463_flip.jpg	Train	IMG_463.jpg	Horizontal Flip
IMG_463_crop.jpg	Train	IMG_463.jpg	Random Crop
IMG_464.jpg	Val		None	High
IMG_464_flip.jpg	Train	IMG_464.jpg	Horizontal Flip
IMG_464_crop.jpg	Train	IMG_464.jpg	Random Crop
IMG_465.jpg	Val		None	High
IMG_465_flip.jpg	Train	IMG_465.jpg	Horizontal Flip
IMG_465_crop.jpg	Train	IMG_465.jpg	Random Crop
IMG_466.jpg	Val		None	High
IMG_466_flip.jpg	Train	IMG_466.jpg	Horizontal Flip
IMG_466_crop.jpg	Train	IMG_466.jpg	Random Crop
IMG_467.jpg	Val		None	High
IMG_467_flip.jpg	Train	IMG_467.jpg	Horizontal Flip
IMG_467_crop.jpg	Train	IMG_467.jpg	Random Crop
IMG_468.jpg	Val		None	High
IMG_468_flip.jpg	Train	IMG_468.jpg	Horizontal Flip
IMG_468_crop.jpg	Train	IMG_468.jpg	Random Crop
IMG_469.jpg	Val		None	High
IMG_469_flip.jpg	Train	IMG_469.jpg	Horizontal Flip
IMG_469_crop.jpg	Train	IMG_469.jpg	Random Crop
IMG_470.jpg	Val		None	High
IMG_470_flip.jpg	Train	IMG_470.jpg	Horizontal Flip
IMG_470_crop.jpg	Train	IMG_470.jpg	Random Crop
IMG_471.jpg	Val		None	High
IMG_471_flip.jpg	Train	IMG_471.jpg	Horizontal Flip
IMG_471_crop.jpg	Train	IMG_471.jpg	Random Crop
IMG_472.jpg	Val		None	High
IMG_472_flip.jpg	Train	IMG_472.jpg	Horizontal Flip
IMG_472_crop.jpg	Train	IMG_472.jpg	Random Crop
IMG_473.jpg	Val		None	High
IMG_473_flip.jpg	Train	IMG_473.jpg	Horizontal Flip
IMG_473_crop.jpg	Train	IMG_473.jpg	Random Crop
IMG_474.jpg	Val		None	High
IMG_474_flip.jpg	Train	IMG_474.jpg	Horizontal Flip
IMG_474_crop.jpg	Train	IMG_474.jpg	Random Crop
IMG_475.jpg	Val		None	High
IMG_475_flip.jpg	Train	IMG_475.jpg	Horizontal Flip
IMG_475_crop.jpg	Train	IMG_475.jpg	Random Crop
IMG_476.jpg	Val		None	High
IMG_476_flip.jpg	Train	IMG_476.jpg	Horizontal Flip
IMG_476_crop.jpg	Train	IMG_476.jpg	Random Crop
IMG_477.jpg	Val		None	High
IMG_477_flip.jpg	Train	IMG_477.jpg	Horizontal Flip
IMG_477_crop.jpg	Train	IMG_477.jpg	Random Crop
IMG_478.jpg	Val		None	High
IMG_478_flip.jpg	Train	IMG_478.jpg	Horizontal Flip
IMG_478_crop.jpg	Train	IMG_478.jpg	Random Crop
IMG_479.jpg	Val		None	High
IMG_479_flip.jpg	Train	IMG_479.jpg	Horizontal Flip
IMG_479_crop.jpg	Train	IMG_479.jpg	Random Crop
IMG_480.jpg	Val		None	High
IMG_480_flip.jpg	Train	IMG_480.jpg	Horizontal Flip
IMG_480_crop.jpg	Train	IMG_480.jpg	Random Crop
IMG_481.jpg	Val		None	High
IMG_481_flip.jpg	Train	IMG_481.jpg	Horizontal Flip
IMG_481_crop.jpg	Train	IMG_481.jpg	Random Crop
IMG_482.jpg	Val		None	High
IMG_482_flip.jpg	Train	IMG_482.jpg	Horizontal Flip
IMG_482_crop.jpg	Train	IMG_482.jpg	Random Crop
IMG_483.jpg	Val		None	High
IMG_483_flip.jpg	Train	IMG_483.jpg	Horizontal Flip
IMG_483_crop.jpg	Train	IMG_483.jpg	Random Crop
IMG_484.jpg	Val		None	High
IMG_484_flip.jpg	Train	IMG_484.jpg	Horizontal Flip
IMG_484_crop.jpg	Train	IMG_484.jpg	Random Crop
IMG_485.jpg	Val		None	High
IMG_485_flip.jpg	Train	IMG_485.jpg	Horizontal Flip
IMG_485_crop.jpg	Train	IMG_485.jpg	Random Crop
IMG_486.jpg	Val		None	High
IMG_486_flip.jpg	Train	IMG_486.jpg	Horizontal Flip
IMG_486_crop.jpg	Train	IMG_486.jpg	Random Crop
IMG_487.jpg	Val		None	High
IMG_487_flip.jpg	Train	IMG_487.jpg	Horizontal Flip
IMG_487_crop.jpg	Train	IMG_487.jpg	Random Crop
IMG_488.jpg	Val		None	High
IMG_488_flip.jpg	Train	IMG_488.jpg	Horizontal Flip
IMG_488_crop.jpg	Train	IMG_488.jpg	Random Crop
IMG_489.jpg	Val		None	High
IMG_489_flip.jpg	Train	IMG_489.jpg	Horizontal Flip
IMG_489_crop.jpg	Train	IMG_489.jpg	Random Crop
IMG_490.jpg	Val		None	High
IMG_490_flip.jpg	Train	IMG_490.jpg	Horizontal Flip
IMG_490_crop.jpg	Train	IMG_490.jpg	Random Crop
IMG_491.jpg	Val		None	High
IMG_491_flip.jpg	Train	IMG_491.jpg	Horizontal Flip
IMG_491_crop.jpg	Train	IMG_491.jpg	Random Crop
IMG_492.jpg	Val		None	High
IMG_492_flip.jpg	Train	IMG_492.jpg	Horizontal Flip
IMG_492_crop.jpg	Train	IMG_492.jpg	Random Crop
IMG_493.jpg	Val		None	High
IMG_493_flip.jpg	Train	IMG_493.jpg	Horizontal Flip
IMG_493_crop.jpg	Train	IMG_493.jpg	Random Crop
IMG_494.jpg	Val		None	High
IMG_494_flip.jpg	Train	IMG_494.jpg	Horizontal Flip
IMG_494_crop.jpg	Train	IMG_494.jpg	Random Crop
IMG_495.jpg	Val		None	High
IMG_495_flip.jpg	Train	IMG_495.jpg	Horizontal Flip
IMG_495_crop.jpg	Train	IMG_495.jpg	Random Crop
IMG_496.jpg	Val		None	High
IMG_496_flip.jpg	Train	IMG_496.jpg	Horizontal Flip
IMG_496_crop.jpg	Train	IMG_496.jpg	Random Crop
IMG_497.jpg	Val		None	High
IMG_497_flip.jpg	Train	IMG_497.jpg	Horizontal Flip
IMG_497_crop.jpg	Train	IMG_497.jpg	Random Crop
IMG_498.jpg	Val		None	High
IMG_498_flip.jpg	Train	IMG_498.jpg	Horizontal Flip
IMG_498_crop.jpg	Train	IMG_498.jpg	Random Crop
IMG_499.jpg	Val		None	High
IMG_499_flip.jpg	Train	IMG_499.jpg	Horizontal Flip
IMG_499_crop.jpg	Train	IMG_499.jpg	Random Crop
IMG_500.jpg	Val		None	High
IMG_500_flip.jpg	Train	IMG_500.jpg	Horizontal Flip
IMG_500_crop.jpg	Train	IMG_500.jpg	Random Crop
IMG_501.jpg	Val		None	High
IMG_501_flip.jpg	Train	IMG_501.jpg	Horizontal Flip
IMG_501_crop.jpg	Train	IMG_501.jpg	Random Crop
IMG_502.jpg	Val		None	High
IMG_502_flip.jpg	Train	IMG_502.jpg	Horizontal Flip
IMG_502_crop.jpg	Train	IMG_502.jpg	Random Crop
IMG_503.jpg	Val		None	High
IMG_503_flip.jpg	Train	IMG_503.jpg	Horizontal Flip
IMG_503_crop.jpg	Train	IMG_503.jpg	Random Crop
IMG_504.jpg	Val		None	High
IMG_504_flip.jpg	Train	IMG_504.jpg	Horizontal Flip
IMG_504_crop.jpg	Train	IMG_504.jpg	Random Crop
IMG_505.jpg	Val		None	High
IMG_505_flip.jpg	Train	IMG_505.jpg	Horizontal Flip
IMG_505_crop.jpg	Train	IMG_505.jpg	Random Crop
IMG_506.jpg	Val		None	High
IMG_506_flip.jpg	Train	IMG_506.jpg	Horizontal Flip
IMG_506_crop.jpg	Train	IMG_506.jpg	Random Crop
IMG_507.jpg	Val		None	High
IMG_507_flip.jpg	Train	IMG_507.jpg	Horizontal Flip
IMG_507_crop.jpg	Train	IMG_507.jpg	Random Crop
IMG_508.jpg	Val		None	High
IMG_508_flip.jpg	Train	IMG_508.jpg	Horizontal Flip
IMG_508_crop.jpg	Train	IMG_508.jpg	Random Crop
IMG_509.jpg	Val		None	High
IMG_509_flip.jpg	Train	IMG_509.jpg	Horizontal Flip
IMG_509_crop.jpg	Train	IMG_509.jpg	Random Crop
IMG_510.jpg	Val		None	High
IMG_510_flip.jpg	Train	IMG_510.jpg	Horizontal Flip
IMG_510_crop.jpg	Train	IMG_510.jpg	Random Crop
IMG_511.jpg	Val		None	High
IMG_511_flip.jpg	Train	IMG_511.jpg	Horizontal Flip
IMG_511_crop.jpg	Train	IMG_511.jpg	Random Crop
IMG_512.jpg	Val		None	High
IMG_512_flip.jpg	Train	IMG_512.jpg	Horizontal Flip
IMG_512_crop.jpg	Train	IMG_512.jpg	Random Crop
IMG_513.jpg	Val		None	High
IMG_513_flip.jpg	Train	IMG_513.jpg	Horizontal Flip
IMG_513_crop.jpg	Train	IMG_513.jpg	Random Crop
IMG_514.jpg	Val		None	High
IMG_514_flip.jpg	Train	IMG_514.jpg	Horizontal Flip
IMG_514_crop.jpg	Train	IMG_514.jpg	Random Crop
IMG_515.jpg	Val		None	High
IMG_515_flip.jpg	Train	IMG_515.jpg	Horizontal Flip
IMG_515_crop.jpg	Train	IMG_515.jpg	Random Crop
IMG_516.jpg	Val		None	High
IMG_516_flip.jpg	Train	IMG_516.jpg	Horizontal Flip
IMG_516_crop.jpg	Train	IMG_516.jpg	Random Crop
IMG_517.jpg	Val		None	High
IMG_517_flip.jpg	Train	IMG_517.jpg	Horizontal Flip
IMG_517_crop.jpg	Train	IMG_517.jpg	Random Crop
IMG_518.jpg	Val		None	High
IMG_518_flip.jpg	Train	IMG_518.jpg	Horizontal Flip
IMG_518_crop.jpg	Train	IMG_518.jpg	Random Crop
IMG_519.jpg	Val		None	High
IMG_519_flip.jpg	Train	IMG_519.jpg	Horizontal Flip
IMG_519_crop.jpg	Train	IMG_519.jpg	Random Crop
IMG_520.jpg	Val		None	High
IMG_520_flip.jpg	Train	IMG_520.jpg	Horizontal Flip
IMG_520_crop.jpg	Train	IMG_520.jpg	Random Crop
IMG_521.jpg	Val		None	High
IMG_521_flip.jpg	Train	IMG_521.jpg	Horizontal Flip
IMG_521_crop.jpg	Train	IMG_521.jpg	Random Crop
IMG_522.jpg	Val		None	High
IMG_522_flip.jpg	Train	IMG_522.jpg	Horizontal Flip
IMG_522_crop.jpg	Train	IMG_522.jpg	Random Crop
IMG_523.jpg	Val		None	High
IMG_523_flip.jpg	Train	IMG_523.jpg	Horizontal Flip
IMG_523_crop.jpg	Train	IMG_523.jpg	Random Crop
IMG_524.jpg	Val		None	High
IMG_524_flip.jpg	Train	IMG_524.jpg	Horizontal Flip
IMG_524_crop.jpg	Train	IMG_524.jpg	Random Crop
IMG_525.jpg	Val		None	High
IMG_525_flip.jpg	Train	IMG_525.jpg	Horizontal Flip
IMG_525_crop.jpg	Train	IMG_525.jpg	Random Crop
IMG_526.jpg	Val		None	High
IMG_526_flip.jpg	Train	IMG_526.jpg	Horizontal Flip
IMG_526_crop.jpg	Train	IMG_526.jpg	Random Crop
IMG_527.jpg	Val		None	High
IMG_527_flip.jpg	Train	IMG_527.jpg	Horizontal Flip
IMG_527_crop.jpg	Train	IMG_527.jpg	Random Crop
IMG_528.jpg	Val		None	High
IMG_528_flip.jpg	Train	IMG_528.jpg	Horizontal Flip
IMG_528_crop.jpg	Train	IMG_528.jpg	Random Crop
IMG_529.jpg	Val		None	High
IMG_529_flip.jpg	Train	IMG_529.jpg	Horizontal Flip
IMG_529_crop.jpg	Train	IMG_529.jpg	Random Crop
IMG_530.jpg	Val		None	High
IMG_530_flip.jpg	Train	IMG_530.jpg	Horizontal Flip
IMG_530_crop.jpg	Train	IMG_530.jpg	Random Crop
IMG_531.jpg	Val		None	High
IMG_531_flip.jpg	Train	IMG_531.jpg	Horizontal Flip
IMG_531_crop.jpg	Train	IMG_531.jpg	Random Crop
IMG_532.jpg	Val		None	High
IMG_532_flip.jpg	Train	IMG_532.jpg	Horizontal Flip
IMG_532_crop.jpg	Train	IMG_532.jpg	Random Crop
IMG_533.jpg	Val		None	High
IMG_533_flip.jpg	Train	IMG_533.jpg	Horizontal Flip
IMG_533_crop.jpg	Train	IMG_533.jpg	Random Crop
IMG_534.jpg	Val		None	High
IMG_534_flip.jpg	Train	IMG_534.jpg	Horizontal Flip
IMG_534_crop.jpg	Train	IMG_534.jpg	Random Crop
IMG_535.jpg	Val		None	High
IMG_535_flip.jpg	Train	IMG_535.jpg	Horizontal Flip
IMG_535_crop.jpg	Train	IMG_535.jpg	Random Crop
IMG_536.jpg	Val		None	High
IMG_536_flip.jpg	Train	IMG_536.jpg	Horizontal Flip
IMG_536_crop.jpg	Train	IMG_536.jpg	Random Crop
IMG_537.jpg	Val		None	High
IMG_537_flip.jpg	Train	IMG_537.jpg	Horizontal Flip
IMG_537_crop.jpg	Train	IMG_537.jpg	Random Crop
IMG_538.jpg	Val		None	High
IMG_538_flip.jpg	Train	IMG_538.jpg	Horizontal Flip
IMG_538_crop.jpg	Train	IMG_538.jpg	Random Crop
IMG_539.jpg	Val		None	High
IMG_539_flip.jpg	Train	IMG_539.jpg	Horizontal Flip
IMG_539_crop.jpg	Train	IMG_539.jpg	Random Crop
IMG_540.jpg	Val		None	High
IMG_540_flip.jpg	Train	IMG_540.jpg	Horizontal Flip
IMG_540_crop.jpg	Train	IMG_540.jpg	Random Crop
IMG_541.jpg	Val		None	High
IMG_541_flip.jpg	Train	IMG_541.jpg	Horizontal Flip
IMG_541_crop.jpg	Train	IMG_541.jpg	Random Crop
IMG_542.jpg	Val		None	High
IMG_542_flip.jpg	Train	IMG_542.jpg	Horizontal Flip
IMG_542_crop.jpg	Train	IMG_542.jpg	Random Crop
IMG_543.jpg	Val		None	High
IMG_543_flip.jpg	Train	IMG_543.jpg	Horizontal Flip
IMG_543_crop.jpg	Train	IMG_543.jpg	Random Crop
IMG_544.jpg	Val		None	High
IMG_544_flip.jpg	Train	IMG_544.jpg	Horizontal Flip
IMG_544_crop.jpg	Train	IMG_544.jpg	Random Crop
IMG_545.jpg	Val		None	High
IMG_545_flip.jpg	Train	IMG_545.jpg	Horizontal Flip
IMG_545_crop.jpg	Train	IMG_545.jpg	Random Crop
IMG_546.jpg	Val		None	High
IMG_546_flip.jpg	Train	IMG_546.jpg	Horizontal Flip
IMG_546_crop.jpg	Train	IMG_546.jpg	Random Crop
IMG_547.jpg	Val		None	High
IMG_547_flip.jpg	Train	IMG_547.jpg	Horizontal Flip
IMG_547_crop.jpg	Train	IMG_547.jpg	Random Crop
IMG_548.jpg	Val		None	High
IMG_548_flip.jpg	Train	IMG_548.jpg	Horizontal Flip
IMG_548_crop.jpg	Train	IMG_548.jpg	Random Crop
IMG_549.jpg	Val		None	High
IMG_549_flip.jpg	Train	IMG_549.jpg	Horizontal Flip
IMG_549_crop.jpg	Train	IMG_549.jpg	Random Crop
IMG_550.jpg	Val		None	High
IMG_550_flip.jpg	Train	IMG_550.jpg	Horizontal Flip
IMG_550_crop.jpg	Train	IMG_550.jpg	Random Crop
IMG_551.jpg	Val		None	High
IMG_551_flip.jpg	Train	IMG_551.jpg	Horizontal Flip
IMG_551_crop.jpg	Train	IMG_551.jpg	Random Crop
IMG_552.jpg	Val		None	High
IMG_552_flip.jpg	Train	IMG_552.jpg	Horizontal Flip
IMG_552_crop.jpg	Train	IMG_552.jpg	Random Crop
IMG_553.jpg	Val		None	High
IMG_553_flip.jpg	Train	IMG_553.jpg	Horizontal Flip
IMG_553_crop.jpg	Train	IMG_553.jpg	Random Crop
IMG_554.jpg	Val		None	High
IMG_554_flip.jpg	Train	IMG_554.jpg	Horizontal Flip
IMG_554_crop.jpg	Train	IMG_554.jpg	Random Crop
IMG_555.jpg	Val		None	High
IMG_555_flip.jpg	Train	IMG_555.jpg	Horizontal Flip
IMG_555_crop.jpg	Train	IMG_555.jpg	Random Crop
IMG_556.jpg	Val		None	High
IMG_556_flip.jpg	Train	IMG_556.jpg	Horizontal Flip
IMG_556_crop.jpg	Train	IMG_556.jpg	Random Crop
IMG_557.jpg	Val		None	High
IMG_557_flip.jpg	Train	IMG_557.jpg	Horizontal Flip
IMG_557_crop.jpg	Train	IMG_557.jpg	Random Crop
IMG_558.jpg	Val		None	High
IMG_558_flip.jpg	Train	IMG_558.jpg	Horizontal Flip
IMG_558_crop.jpg	Train	IMG_558.jpg	Random Crop
IMG_559.jpg	Val		None	High
IMG_559_flip.jpg	Train	IMG_559.jpg	Horizontal Flip
IMG_559_crop.jpg	Train	IMG_559.jpg	Random Crop
IMG_560.jpg	Val		None	High
IMG_560_flip.jpg	Train	IMG_560.jpg	Horizontal Flip
IMG_560_crop.jpg	Train	IMG_560.jpg	Random Crop
IMG_561.jpg	Val		None	High
IMG_561_flip.jpg	Train	IMG_561.jpg	Horizontal Flip
IMG_561_crop.jpg	Train	IMG_561.jpg	Random Crop
IMG_562.jpg	Val		None	High
IMG_562_flip.jpg	Train	IMG_562.jpg	Horizontal Flip
IMG_562_crop.jpg	Train	IMG_562.jpg	Random Crop
IMG_563.jpg	Val		None	High
IMG_563_flip.jpg	Train	IMG_563.jpg	Horizontal Flip
IMG_563_crop.jpg	Train	IMG_563.jpg	Random Crop
IMG_564.jpg	Val		None	High
IMG_564_flip.jpg	Train	IMG_564.jpg	Horizontal Flip
IMG_564_crop.jpg	Train	IMG_564.jpg	Random Crop
IMG_565.jpg	Val		None	High
IMG_565_flip.jpg	Train	IMG_565.jpg	Horizontal Flip
IMG_565_crop.jpg	Train	IMG_565.jpg	Random Crop
IMG_566.jpg	Val		None	High
IMG_566_flip.jpg	Train	IMG_566.jpg	Horizontal Flip
IMG_566_crop.jpg	Train	IMG_566.jpg	Random Crop
IMG_567.jpg	Val		None	High
IMG_567_flip.jpg	Train	IMG_567.jpg	Horizontal Flip
IMG_567_crop.jpg	Train	IMG_567.jpg	Random Crop
IMG_568.jpg	Val		None	High
IMG_568_flip.jpg	Train	IMG_568.jpg	Horizontal Flip
IMG_568_crop.jpg	Train	IMG_568.jpg	Random Crop
IMG_569.jpg	Val		None	High
IMG_569_flip.jpg	Train	IMG_569.jpg	Horizontal Flip
IMG_569_crop.jpg	Train	IMG_569.jpg	Random Crop
IMG_570.jpg	Val		None	High
IMG_570_flip.jpg	Train	IMG_570.jpg	Horizontal Flip
IMG_570_crop.jpg	Train	IMG_570.jpg	Random Crop
IMG_571.jpg	Val		None	High
IMG_571_flip.jpg	Train	IMG_571.jpg	Horizontal Flip
IMG_571_crop.jpg	Train	IMG_571.jpg	Random Crop
IMG_572.jpg	Val		None	High
IMG_572_flip.jpg	Train	IMG_572.jpg	Horizontal Flip
IMG_572_crop.jpg	Train	IMG_572.jpg	Random Crop
IMG_573.jpg	Val		None	High
IMG_573_flip.jpg	Train	IMG_573.jpg	Horizontal Flip
IMG_573_crop.jpg	Train	IMG_573.jpg	Random Crop
IMG_574.jpg	Val		None	High
IMG_574_flip.jpg	Train	IMG_574.jpg	Horizontal Flip
IMG_574_crop.jpg	Train	IMG_574.jpg	Random Crop
IMG_575.jpg	Val		None	High
IMG_575_flip.jpg	Train	IMG_575.jpg	Horizontal Flip
IMG_575_crop.jpg	Train	IMG_575.jpg	Random Crop
IMG_576.jpg	Val		None	High
IMG_576_flip.jpg	Train	IMG_576.jpg	Horizontal Flip
IMG_576_crop.jpg	Train	IMG_576.jpg	Random Crop
IMG_577.jpg	Val		None	High
IMG_577_flip.jpg	Train	IMG_577.jpg	Horizontal Flip
IMG_577_crop.jpg	Train	IMG_577.jpg	Random Crop
IMG_578.jpg	Val		None	High
IMG_578_flip.jpg	Train	IMG_578.jpg	Horizontal Flip
IMG_578_crop.jpg	Train	IMG_578.jpg	Random Crop
IMG_579.jpg	Val		None	High
IMG_579_flip.jpg	Train	IMG_579.jpg	Horizontal Flip
IMG_579_crop.jpg	Train	IMG_579.jpg	Random Crop
IMG_580.jpg	Val		None	High
IMG_580_flip.jpg	Train	IMG_580.jpg	Horizontal Flip
IMG_580_crop.jpg	Train	IMG_580.jpg	Random Crop
IMG_581.jpg	Val		None	High
IMG_581_flip.jpg	Train	IMG_581.jpg	Horizontal Flip
IMG_581_crop.jpg	Train	IMG_581.jpg	Random Crop
IMG_582.jpg	Val		None	High
IMG_582_flip.jpg	Train	IMG_582.jpg	Horizontal Flip
IMG_582_crop.jpg	Train	IMG_582.jpg	Random Crop
IMG_583.jpg	Val		None	High
IMG_583_flip.jpg	Train	IMG_583.jpg	Horizontal Flip
IMG_583_crop.jpg	Train	IMG_583.jpg	Random Crop
IMG_584.jpg	Val		None	High
IMG_584_flip.jpg	Train	IMG_584.jpg	Horizontal Flip
IMG_584_crop.jpg	Train	IMG_584.jpg	Random Crop
IMG_585.jpg	Val		None	High
IMG_585_flip.jpg	Train	IMG_585.jpg	Horizontal Flip
IMG_585_crop.jpg	Train	IMG_585.jpg	Random Crop
IMG_586.jpg	Val		None	High
IMG_586_flip.jpg	Train	IMG_586.jpg	Horizontal Flip
IMG_586_crop.jpg	Train	IMG_586.jpg	Random Crop
IMG_587.jpg	Val		None	High
IMG_587_flip.jpg	Train	IMG_587.jpg	Horizontal Flip
IMG_587_crop.jpg	Train	IMG_587.jpg	Random Crop
IMG_588.jpg	Val		None	High
IMG_588_flip.jpg	Train	IMG_588.jpg	Horizontal Flip
IMG_588_crop.jpg	Train	IMG_588.jpg	Random Crop
IMG_589.jpg	Val		None	High
IMG_589_flip.jpg	Train	IMG_589.jpg	Horizontal Flip
IMG_589_crop.jpg	Train	IMG_589.jpg	Random Crop
IMG_590.jpg	Val		None	High
IMG_590_flip.jpg	Train	IMG_590.jpg	Horizontal Flip
IMG_590_crop.jpg	Train	IMG_590.jpg	Random Crop
IMG_591.jpg	Val		None	High
IMG_591_flip.jpg	Train	IMG_591.jpg	Horizontal Flip
IMG_591_crop.jpg	Train	IMG_591.jpg	Random Crop
IMG_592.jpg	Val		None	High
IMG_592_flip.jpg	Train	IMG_592.jpg	Horizontal Flip
IMG_592_crop.jpg	Train	IMG_592.jpg	Random Crop
IMG_593.jpg	Val		None	High
IMG_593_flip.jpg	Train	IMG_593.jpg	Horizontal Flip
IMG_593_crop.jpg	Train	IMG_593.jpg	Random Crop
IMG_594.jpg	Val		None	High
IMG_594_flip.jpg	Train	IMG_594.jpg	Horizontal Flip
IMG_594_crop.jpg	Train	IMG_594.jpg	Random Crop
IMG_595.jpg	Val		None	High
IMG_595_flip.jpg	Train	IMG_595.jpg	Horizontal Flip
IMG_595_crop.jpg	Train	IMG_595.jpg	Random Crop
IMG_596.jpg	Val		None	High
IMG_596_flip.jpg	Train	IMG_596.jpg	Horizontal Flip
IMG_596_crop.jpg	Train	IMG_596.jpg	Random Crop
IMG_597.jpg	Val		None	High
IMG_597_flip.jpg	Train	IMG_597.jpg	Horizontal Flip
IMG_597_crop.jpg	Train	IMG_597.jpg	Random Crop
IMG_598.jpg	Val		None	High
IMG_598_flip.jpg	Train	IMG_598.jpg	Horizontal Flip
IMG_598_crop.jpg	Train	IMG_598.jpg	Random Crop
IMG_599.jpg	Val		None	High
IMG_599_flip.jpg	Train	IMG_599.jpg	Horizontal Flip
IMG_599_crop.jpg	Train	IMG_599.jpg	Random Crop
IMG_600.jpg	Val		None	High
IMG_600_flip.jpg	Train	IMG_600.jpg	Horizontal Flip
IMG_600_crop.jpg	Train	IMG_600.jpg	Random Crop
IMG_601.jpg	Val		None	High
IMG_601_flip.jpg	Train	IMG_601.jpg	Horizontal Flip
IMG_601_crop.jpg	Train	IMG_601.jpg	Random Crop
IMG_602.jpg	Val		None	High
IMG_602_flip.jpg	Train	IMG_602.jpg	Horizontal Flip
IMG_602_crop.jpg	Train	IMG_602.jpg	Random Crop
IMG_603.jpg	Val		None	High
IMG_603_flip.jpg	Train	IMG_603.jpg	Horizontal Flip
IMG_603_crop.jpg	Train	IMG_603.jpg	Random Crop
IMG_604.jpg	Val		None	High
IMG_604_flip.jpg	Train	IMG_604.jpg	Horizontal Flip
IMG_604_crop.jpg	Train	IMG_604.jpg	Random Crop
IMG_605.jpg	Val		None	High
IMG_605_flip.jpg	Train	IMG_605.jpg	Horizontal Flip
IMG_605_crop.jpg	Train	IMG_605.jpg	Random Crop
IMG_606.jpg	Val		None	High
IMG_606_flip.jpg	Train	IMG_606.jpg	Horizontal Flip
IMG_606_crop.jpg	Train	IMG_606.jpg	Random Crop
IMG_607.jpg	Val		None	High
IMG_607_flip.jpg	Train	IMG_607.jpg	Horizontal Flip
IMG_607_crop.jpg	Train	IMG_607.jpg	Random Crop
IMG_608.jpg	Val		None	High
IMG_608_flip.jpg	Train	IMG_608.jpg	Horizontal Flip
IMG_608_crop.jpg	Train	IMG_608.jpg	Random Crop
IMG_609.jpg	Val		None	High
IMG_609_flip.jpg	Train	IMG_609.jpg	Horizontal Flip
IMG_609_crop.jpg	Train	IMG_609.jpg	Random Crop
IMG_610.jpg	Val		None	High
IMG_610_flip.jpg	Train	IMG_610.jpg	Horizontal Flip
IMG_610_crop.jpg	Train	IMG_610.jpg	Random Crop
IMG_611.jpg	Val		None	High
IMG_611_flip.jpg	Train	IMG_611.jpg	Horizontal Flip
IMG_611_crop.jpg	Train	IMG_611.jpg	Random Crop
IMG_612.jpg	Val		None	High
IMG_612_flip.jpg	Train	IMG_612.jpg	Horizontal Flip
IMG_612_crop.jpg	Train	IMG_612.jpg	Random Crop
IMG_613.jpg	Val		None	High
IMG_613_flip.jpg	Train	IMG_613.jpg	Horizontal Flip
IMG_613_crop.jpg	Train	IMG_613.jpg	Random Crop
IMG_614.jpg	Val		None	High
IMG_614_flip.jpg	Train	IMG_614.jpg	Horizontal Flip
IMG_614_crop.jpg	Train	IMG_614.jpg	Random Crop
IMG_615.jpg	Val		None	High
IMG_615_flip.jpg	Train	IMG_615.jpg	Horizontal Flip
IMG_615_crop.jpg	Train	IMG_615.jpg	Random Crop
IMG_616.jpg	Val		None	High
IMG_616_flip.jpg	Train	IMG_616.jpg	Horizontal Flip
IMG_616_crop.jpg	Train	IMG_616.jpg	Random Crop
IMG_617.jpg	Val		None	High
IMG_617_flip.jpg	Train	IMG_617.jpg	Horizontal Flip
IMG_617_crop.jpg	Train	IMG_617.jpg	Random Crop
IMG_618.jpg	Val		None	High
IMG_618_flip.jpg	Train	IMG_618.jpg	Horizontal Flip
IMG_618_crop.jpg	Train	IMG_618.jpg	Random Crop
IMG_619.jpg	Val		None	High
IMG_619_flip.jpg	Train	IMG_619.jpg	Horizontal Flip
IMG_619_crop.jpg	Train	IMG_619.jpg	Random Crop
IMG_620.jpg	Val		None	High
IMG_620_flip.jpg	Train	IMG_620.jpg	Horizontal Flip
IMG_620_crop.jpg	Train	IMG_620.jpg	Random Crop
IMG_621.jpg	Val		None	High
IMG_621_flip.jpg	Train	IMG_621.jpg	Horizontal Flip
IMG_621_crop.jpg	Train	IMG_621.jpg	Random Crop
IMG_622.jpg	Val		None	High
IMG_622_flip.jpg	Train	IMG_622.jpg	Horizontal Flip
IMG_622_crop.jpg	Train	IMG_622.jpg	Random Crop
IMG_623.jpg	Val		None	High
IMG_623_flip.jpg	Train	IMG_623.jpg	Horizontal Flip
IMG_623_crop.jpg	Train	IMG_623.jpg	Random Crop
IMG_624.jpg	Val		None	High
IMG_624_flip.jpg	Train	IMG_624.jpg	Horizontal Flip
IMG_624_crop.jpg	Train	IMG_624.jpg	Random Crop
IMG_625.jpg	Val		None	High
IMG_625_flip.jpg	Train	IMG_625.jpg	Horizontal Flip
IMG_625_crop.jpg	Train	IMG_625.jpg	Random Crop
IMG_626.jpg	Val		None	High
IMG_626_flip.jpg	Train	IMG_626.jpg	Horizontal Flip
IMG_626_crop.jpg	Train	IMG_626.jpg	Random Crop
IMG_627.jpg	Val		None	High
IMG_627_flip.jpg	Train	IMG_627.jpg	Horizontal Flip
IMG_627_crop.jpg	Train	IMG_627.jpg	Random Crop
IMG_628.jpg	Val		None	High
IMG_628_flip.jpg	Train	IMG_628.jpg	Horizontal Flip
IMG_628_crop.jpg	Train	IMG_628.jpg	Random Crop
IMG_629.jpg	Val		None	High
IMG_629_flip.jpg	Train	IMG_629.jpg	Horizontal Flip
IMG_629_crop.jpg	Train	IMG_629.jpg	Random Crop
IMG_630.jpg	Val		None	High
IMG_630_flip.jpg	Train	IMG_630.jpg	Horizontal Flip
IMG_630_crop.jpg	Train	IMG_630.jpg	Random Crop
IMG_631.jpg	Val		None	High
IMG_631_flip.jpg	Train	IMG_631.jpg	Horizontal Flip
IMG_631_crop.jpg	Train	IMG_631.jpg	Random Crop
IMG_632.jpg	Val		None	High
IMG_632_flip.jpg	Train	IMG_632.jpg	Horizontal Flip
IMG_632_crop.jpg	Train	IMG_632.jpg	Random Crop
IMG_633.jpg	Val		None	High
IMG_633_flip.jpg	Train	IMG_633.jpg	Horizontal Flip
IMG_633_crop.jpg	Train	IMG_633.jpg	Random Crop
IMG_634.jpg	Val		None	High
IMG_634_flip.jpg	Train	IMG_634.jpg	Horizontal Flip
IMG_634_crop.jpg	Train	IMG_634.jpg	Random Crop
IMG_635.jpg	Val		None	High
IMG_635_flip.jpg	Train	IMG_635.jpg	Horizontal Flip
IMG_635_crop.jpg	Train	IMG_635.jpg	Random Crop
IMG_636.jpg	Val		None	High
IMG_636_flip.jpg	Train	IMG_636.jpg	Horizontal Flip
IMG_636_crop.jpg	Train	IMG_636.jpg	Random Crop
IMG_637.jpg	Val		None	High
IMG_637_flip.jpg	Train	IMG_637.jpg	Horizontal Flip
IMG_637_crop.jpg	Train	IMG_637.jpg	Random Crop
IMG_638.jpg	Val		None	High
IMG_638_flip.jpg	Train	IMG_638.jpg	Horizontal Flip
IMG_638_crop.jpg	Train	IMG_638.jpg	Random Crop
IMG_639.jpg	Val		None	High
IMG_639_flip.jpg	Train	IMG_639.jpg	Horizontal Flip
IMG_639_crop.jpg	Train	IMG_639.jpg	Random Crop
IMG_640.jpg	Val		None	High
IMG_640_flip.jpg	Train	IMG_640.jpg	Horizontal Flip
IMG_640_crop.jpg	Train	IMG_640.jpg	Random Crop
IMG_641.jpg	Val		None	High
IMG_641_flip.jpg	Train	IMG_641.jpg	Horizontal Flip
IMG_641_crop.jpg	Train	IMG_641.jpg	Random Crop
IMG_642.jpg	Val		None	High
IMG_642_flip.jpg	Train	IMG_642.jpg	Horizontal Flip
IMG_642_crop.jpg	Train	IMG_642.jpg	Random Crop
IMG_643.jpg	Val		None	High
IMG_643_flip.jpg	Train	IMG_643.jpg	Horizontal Flip
IMG_643_crop.jpg	Train	IMG_643.jpg	Random Crop
IMG_644.jpg	Val		None	High
IMG_644_flip.jpg	Train	IMG_644.jpg	Horizontal Flip
IMG_644_crop.jpg	Train	IMG_644.jpg	Random Crop
IMG_645.jpg	Val		None	High
IMG_645_flip.jpg	Train	IMG_645.jpg	Horizontal Flip
IMG_645_crop.jpg	Train	IMG_645.jpg	Random Crop
IMG_646.jpg	Val		None	High
IMG_646_flip.jpg	Train	IMG_646.jpg	Horizontal Flip
IMG_646_crop.jpg	Train	IMG_646.jpg	Random Crop
IMG_647.jpg	Val		None	High
IMG_647_flip.jpg	Train	IMG_647.jpg	Horizontal Flip
IMG_647_crop.jpg	Train	IMG_647.jpg	Random Crop
IMG_648.jpg	Val		None	High
IMG_648_flip.jpg	Train	IMG_648.jpg	Horizontal Flip
IMG_648_crop.jpg	Train	IMG_648.jpg	Random Crop
IMG_649.jpg	Val		None	High
IMG_649_flip.jpg	Train	IMG_649.jpg	Horizontal Flip
IMG_649_crop.jpg	Train	IMG_649.jpg	Random Crop
IMG_650.jpg	Val		None	High
IMG_650_flip.jpg	Train	IMG_650.jpg	Horizontal Flip
IMG_650_crop.jpg	Train	IMG_650.jpg	Random Crop
IMG_651.jpg	Val		None	High
IMG_651_flip.jpg	Train	IMG_651.jpg	Horizontal Flip
IMG_651_crop.jpg	Train	IMG_651.jpg	Random Crop
IMG_652.jpg	Val		None	High
IMG_652_flip.jpg	Train	IMG_652.jpg	Horizontal Flip
IMG_652_crop.jpg	Train	IMG_652.jpg	Random Crop
IMG_653.jpg	Val		None	High
IMG_653_flip.jpg	Train	IMG_653.jpg	Horizontal Flip
IMG_653_crop.jpg	Train	IMG_653.jpg	Random Crop
IMG_654.jpg	Val		None	High
IMG_654_flip.jpg	Train	IMG_654.jpg	Horizontal Flip
IMG_654_crop.jpg	Train	IMG_654.jpg	Random Crop
IMG_655.jpg	Val		None	High
IMG_655_flip.jpg	Train	IMG_655.jpg	Horizontal Flip
IMG_655_crop.jpg	Train	IMG_655.jpg	Random Crop
IMG_656.jpg	Val		None	High
IMG_656_flip.jpg	Train	IMG_656.jpg	Horizontal Flip
IMG_656_crop.jpg	Train	IMG_656.jpg	Random Crop
IMG_657.jpg	Val		None	High
IMG_657_flip.jpg	Train	IMG_657.jpg	Horizontal Flip
IMG_657_crop.jpg	Train	IMG_657.jpg	Random Crop
IMG_658.jpg	Val		None	High
IMG_658_flip.jpg	Train	IMG_658.jpg	Horizontal Flip
IMG_658_crop.jpg	Train	IMG_658.jpg	Random Crop
IMG_659.jpg	Val		None	High
IMG_659_flip.jpg	Train	IMG_659.jpg	Horizontal Flip
IMG_659_crop.jpg	Train	IMG_659.jpg	Random Crop
IMG_660.jpg	Val		None	High
IMG_660_flip.jpg	Train	IMG_660.jpg	Horizontal Flip
IMG_660_crop.jpg	Train	IMG_660.jpg	Random Crop
IMG_661.jpg	Val		None	High
IMG_661_flip.jpg	Train	IMG_661.jpg	Horizontal Flip
IMG_661_crop.jpg	Train	IMG_661.jpg	Random Crop
IMG_662.jpg	Val		None	High
IMG_662_flip.jpg	Train	IMG_662.jpg	Horizontal Flip
IMG_662_crop.jpg	Train	IMG_662.jpg	Random Crop
IMG_663.jpg	Val		None	High
IMG_663_flip.jpg	Train	IMG_663.jpg	Horizontal Flip
IMG_663_crop.jpg	Train	IMG_663.jpg	Random Crop
IMG_664.jpg	Val		None	High
IMG_664_flip.jpg	Train	IMG_664.jpg	Horizontal Flip
IMG_664_crop.jpg	Train	IMG_664.jpg	Random Crop
IMG_665.jpg	Val		None	High
IMG_665_flip.jpg	Train	IMG_665.jpg	Horizontal Flip
IMG_665_crop.jpg	Train	IMG_665.jpg	Random Crop
IMG_666.jpg	Val		None	High
IMG_666_flip.jpg	Train	IMG_666.jpg	Horizontal Flip
IMG_666_crop.jpg	Train	IMG_666.jpg	Random Crop
IMG_667.jpg	Val		None	High
[truncated: 1,001 more rows]
